# Supplementary material for: Lithium normalizes ASD-related neuronal, synaptic, and behavioral phenotypes in DYRK1A-knockin mice
Source: Mol Psychiatry. 2024 Dec 5;30(6):2584–96. doi: 10.1038/s41380-024-02865-2 (PMC12092274; doi:10.1038/s41380-024-02865-2)
Supplement: Supplementary file 2 — Supplementary Table 1 [file 41380_2024_2865_MOESM2_ESM.xlsx]

## Sheet: Sheet1
Fig2	a	adult vocalization (USV )	number of calls (count)				2-3month	WT = 10 animals KI = 10 animals	Male	WT = 1106 ± 65	Student's t-test	t(18) = 2.732		WT v KI, p = 0.0137, *
										KI = 726 ± 123
			Mean USV duration (s)							WT = 0.029 ± 0.0024	Student's t-test	t(18) = 3.986		WT v KI, p = 0.0009, ***
										KI = 0.015 ± 0.0026
			Toal USV duration (s)							WT = 32 ± 3.0	Student's t-test	t(18) = 3.990		WT v KI, p = 0.0009, ***
										KI = 13 ± 3.6
	b	Session 1 Nest homing	Time spent in quadrant (s)	Fresh quadrant			P22	M/F WT = 27 animals KI = 25 animals	M/F	WT = 29 ± 5.1	Two-way repeated measures ANOVA ; bonferroni's multiple comparison test	Interaction; F (3, 150) = 0.3931, p = 0.7581 location; F (1.510, 75.49) = 94.61, p < 0.0001 Genotype; F (1, 50) = 0.1881, p = 0.6664		WT v KI, p > 0.9999, ns
										KI = 32 ± 3.6
				Nest quadrant					M/F	WT = 65 ± 3.5				WT v KI, p > 0.9999, ns
										KI = 62 ± 4.4
				Corner 1 quadrant					M/F	WT = 12 ± 1.2				WT v KI, p > 0.9999, ns
										KI = 14 ± 1.4
				Corner 2 quadrant					M/F	WT = 13 ± 1.5				WT v KI, p = 0.2246, ns
										KI = 9.9 ± 1.0
		Session 2 Mother Seeking	Time spent in quadrant (s)	Empty quadrant				M/F WT = 27 animals KI = 25 animals	M/F	empty WT = 43 ± 6.5	Two-way repeated measures ANOVA ; bonferroni's multiple comparison test	Interaction; F (1, 50) = 8.390, P=0.0056 location; F (1, 50) = 111.6, P<0.0001 Genotype; F (1, 50) = 2.996, P=0.0896		WT v KI, p = 0.8144, ns
										empty KI = 32 ± 6.2
				Mother quadrant					M/F	mother WT = 112 ± 8.9				WT v KI, p = 0.0029, **
										mother KI = 154 ± 13
	c	seizure susceptibility	0.2*1/R5+0.3*1/S5+0.5*1/T5	40mg/kg ip			2-4 mo	WT = 12 animals KI = 8 animals		WT = 0.0089 ± 0.0014	Student's t-test	t(18) =3.579		WT v KI, p = 0.0021, **
										KI = 0.0025 ± 0.00023
	d	Miniature excitatory postsynaptic currents	mEPSC frequency (Hz)				P17-20	WT = 11 (3) cells KI = 16 (3) cells	Male	WT = 0.27 ± 0.037	Mann-Whitney U test	U = 36		WT vs KI, p= 0.0089,**
										KI = 0.16 ± 0.025
			mEPSC amplitude (pA)						Male	WT = 23 ± 0.83	Student's t-test	t(25) = 0.8969		WT vs KI, p = 0.3783,ns
										KI = 24 ± 0.81
	e	Miniature inhibitory postsynaptic currents	mIPSC frequency (Hz)				P21-22	WT = 33 (6) cells KI = 29 (6) cells	Male	WT = 6.6 ± 0.29	Student's t-test	t(60) = 0.6592		WT vs KI, p = 0.5123, ns
										KI = 6.3 ± 0.28
			mIPSC amplitude (pA)						Male	WT = 42 ± 1.5	Student's t-test	t(60) = 0.0848		WT vs KI, p = 0.0848, ns
										KI = 38 ± 1.4
	f	EM	excitatory synapse	density of PSD			P21	WT = 3 animals KI = 3 animals	Male	WT = 547 ±8.0	Student's t-test	t(4) =13.18		WT v KI, p = 0.0002, ***
										KI = 419 ± 5.5
				perforated synapse (%)				WT = 3 animals KI = 3 animals	Male	WT =4.3 ± 0.67	Student's t-test	t(4) =0.1490		WT v KI, p = 0.8887, ns
										KI = 4.5 ± 1.1
				length of PSD (μM)				WT = 3 animals KI = 3 animals	Male	WT = 0.17 ± 0.00058	Student's t-test	t(4) =0.5000		WT v KI, p = 0.6433, ns
										KI = 0.17 ± 0.00033
				thickness of PSD (μM)				WT = 3 animals KI = 3 animals	Male	WT = 0.013 ± 0.00088	Student's t-test	t(4) =0.000		WT v KI, p > 0.9999, ns
										KI = 0.013 ± 0.00033
	g	EM	inhibitory synapse	density of PSD			P21	WT = 3 animals KI = 3 animals	Male	WT = 44 ± 0.88	Student's t-test	t(4) =0.7754,		WT v KI, p = 0.4814, ns
										KI = 46 ± 1.8
				length of PSD (μM)				WT = 3 animals KI = 3 animals	Male	WT = 0.16 ± 0.0024	Student's t-test	t(4) =0.5883		WT v KI, p = 0.5879, ns
										KI = 0.17 ± 0.0024
				thickness of PSD (μM)				WT = 3 animals KI = 3 animals	Male	WT = 0.011 ± 0.00033	Student's t-test	t(4) =0.7071		WT v KI, p = 0.5185, ns
										KI = 0.012 ±0.00033
Fig3	b	dendric arborization HP CA1	scholl analysis (number of branches)	Number of intersections			P21	WT/V = 5 (3) cells KI/V = 7 (3) cells KI/L= 7 (3) cells	Male	WT/V = 55.40 ± 1.568	Ordinary one-way ANOVA; Tueky's multiple comparison test	F (2, 16) = 8.386, P=0.0032		WT/V v KI/L, p = 0.4643, ns WT/V v KI/V, p = 0.0036, ** KI/V v KI/L, p = 0.0252, *
										KI/V = 32.57 ± 2.562 KI/L= 48.29 ± 5.537
	b			25			P21	WT/V = 5 (3) cells KI/V = 7 (3) cells KI/L= 7 (3) cells	Male	WT/V = 3.8 ± 0.66	Two-way repeated measures ANOVA; Tukey's multiple comparison tes	Interaction; F (36, 288) = 1.507, P=0.0367 Radius; F (3.610, 57.76) = 64.57, p < 0.0001 Genotype; F (2, 16) = 1.947, P=0.1750		WT/V vs KI/V, p = 0.9008, ns
										KI/V = 3.4 ± 0.53				WT/V vs KI/L, p = 0.9516, ns
										KI/L = 3.6 ± 0.37				KI/V vs KI/L, p = 0.9733, ns
				50						WT/V =12 ± 1.2				WT/V vs KI/V, p =0.0131, *
										KI/V = 6.6 ± 0.65				WT/V vs KI/L, p =0.6268, ns
										KI/L = 11 ± 0.74				KI/V vs KI/L, p = 0.0026, **
				75						WT/V =22 ± 1.9				WT/V vs KI/V, p = 0.0135, *
										KI/V = 13 ± 0.94				WT/V vs KI/L, p = 0.6219, ns
										KI/L = 19 ± 2.8				KI/V vs KI/L, p = 0.1812, ns
				100						WT/V =21 ± 1.3				WT/V vs KI/V, p = 0.0128, *
										KI/V = 13 ± 1.8				WT/V vs KI/L, p = 0.73, ns
										KI/L = 19 ± 3				KI/V vs KI/L, p = 0.2997, ns
				125						WT/V =16 ± 2.8				WT/V vs KI/V, p = 0.4704, ns
										KI/V = 12 ± 2.1				WT/V vs KI/L, p = 0.8268, ns
										KI/L = 15 ± 1.3				KI/V vs KI/L, p = 0.6013, ns
				150						WT/V =11 ± 2.5				WT/V vs KI/V, p = 0.9493, ns
										KI/V = 9.6 ± 2.3				WT/V vs KI/L, p = 0.9157, ns
										KI/L = 9.4 ± 1.6				KI/V vs KI/L, p = 0.9985, ns
				175						WT/V =6.4 ± 1.9				WT/V vs KI/V, p = 0.9024, ns
										KI/V = 7.7 ± 2.3				WT/V vs KI/L, p = 0.9186, ns
										KI/L = 7.4 ± 1.7				KI/V vs KI/L, p = 0.9947, ns
				200						WT/V =6.8 ± 2.3				WT/V vs KI/V, p = 0.9004, ns
										KI/V = 5.4 ± 2.1				WT/V vs KI/L, p =0.9807, ns
										KI/L = 6.3 ± 1.5				KI/V vs KI/L, p =0.9404, ns
				225						WT/V =5.6 ± 1.9				WT/V vs KI/V, p =0.64, ns
										KI/V = 3.6 ± 0.97				WT/V vs KI/L, p = 0.8235, ns
										KI/L = 4.3 ± 0.99				KI/V vs KI/L, p = 0.8661, ns
				250						WT/V =3.6 ± 1.3				WT/V vs KI/V, p = 0.8736, ns
										KI/V = 2.9 ± 0.74				WT/V vs KI/L, p = 0.9858, ns
										KI/L = 3.9 ± 0.94				KI/V vs KI/L, p =0.6876 , ns
				275						WT/V =2 ± 0.63				WT/V vs KI/V, p = 0.9199, ns
										KI/V = 2.4 ± 0.9				WT/V vs KI/L, p > 0.9999, ns
										KI/L = 2 ± 0.76				KI/V vs KI/L, p =0.9294, ns
				300						WT/V =1.6 ± 0.81				WT/V vs KI/V, p = 0.7019, ns
										KI/V = 2.6 ± 0.87				WT/V vs KI/L, p = 0.916, ns
										KI/L = 2 ± 0.58				KI/V vs KI/L, p = 0.8498, ns
				325						WT/V =1.8 ± 1.1				WT/V vs KI/V, p = 0.7566, ns
										KI/V = 3 ± 1.2				WT/V vs KI/L, p =0.997, ns
										KI/L = 1.7 ± 0.36				KI/V vs KI/L, p = 0.5999, ns
				350						WT/V =2 ± 1.3				WT/V vs KI/V, p =0.8846, ns
										KI/V = 1.3 ± 0.81				WT/V vs KI/L, p =0.9945, ns
										KI/L = 1.9 ± 0.67				KI/V vs KI/L, p =0.8513, ns
				375						WT/V =1.8 ± 1.4				WT/V vs KI/V, p =0.7521, ns
										KI/V = 0.71 ± 0.57				WT/V vs KI/L, p = 0.9342, ns
										KI/L = 1.3 ± 0.52				KI/V vs KI/L, p =0.7436, ns
				400						WT/V =1.8 ± 1.4				WT/V vs KI/V, p =0.6188, ns
										KI/V = 0.43 ± 0.3				WT/V vs KI/L, p =0.7963, ns
										KI/L = 0.86 ± 0.46				KI/V vs KI/L, p = 0.7209, ns
				425						WT/V =1.8 ± 1.6				WT/V vs KI/V, p = 0.5849, ns
										KI/V = 0.14 ± 0.14				WT/V vs KI/L, p = 0.7399, ns
										KI/L = 0.57 ± 0.37				KI/V vs KI/L, p =0.5504, ns
				450						WT/V =2 ± 1.8				WT/V vs KI/V, p = 0.5877, ns
										KI/V = 0.14 ± 0.14				WT/V vs KI/L, p = 0.5877, ns
										KI/L = 0.14 ± 0.14				KI/V vs KI/L, p > 0.9999, ns
				475						WT/V =0.6 ± 0.6				WT/V vs KI/V, p = 0.7531, ns
										KI/V = 0.14 ± 0.14				WT/V vs KI/L, p = 0.7531, ns
										KI/L = 0.14 ± 0.14				KI/V vs KI/L, p > 0.9999, ns
	c	dendric arborization mPFC layer2	scholl analysis (number of branches)	Number of intersections			P17-20	WT/V = 25 (3) cells KI/V = 21 (3) cells KI/L= 22 (3) cells	Male	WT/V = 256 ± 13 KI/V = 195 ± 10 KI/L= 269 ± 8.3	Ordinary one-way ANOVA; Tueky's multiple comparison test	F (2, 65) = 12.71, P<0.0001		WT/V v KI/L, p = 0.6555, ns WT/V v KI/V, p =0.0005, *** KI/V v KI/L, p<0.0001, ***
	c	dendric arborization mPFC layer2	scholl analysis (number of branches)	0				WT/V = 25 (3) cells KI/V = 21 (3) cells KI/L= 22 (3) cells	Male	WT/V = 5.4 ± 0.28	Two-way repeated measures ANOVA; Tukey's multiple comparison test	Interaction; F (64, 2079) = 2.680, p <0.0001 Radius; F (4.230, 274.8) = 360.9, p < 0.0001 Genotype; F (2, 65) = 12.71, p < 0.0001		WT/V vs KI/V, p = 0.5232, ns
										KI/V = 4.9 ± 0.36				WT/V vs KI/L, p = 0.9956, ns
										KI/L = 5.4 ± 0.3				KI/V vs KI/L, p = 0.5906, ns
				25						WT/V = 6.7 ± 0.28				WT/V vs KI/V, p = 0.1420, ns
										KI/V = 5.9 ± 0.29				WT/V vs KI/L, p = 0.6923, ns
										KI/L = 6.3 ± 0.34				KI/V vs KI/L, p = 0.6336, ns
				50						WT/V = 12 ± 0.51				WT/V vs KI/V, p = 0.0345, *
										KI/V = 10 ± 0.48				WT/V vs KI/L, p = 0.7220, ns
										KI/L = 11 ± 0.69				KI/V vs KI/L, p = 0.3782, ns
				75						WT/V = 15 ± 0.7				WT/V vs KI/V, p = 0.1844, ns
										KI/V = 13 ± 0.75				WT/V vs KI/L, p = 0.9261, ns
										KI/L = 14 ± 0.73				KI/V vs KI/L, p = 0.3502, ns
				100						WT/V = 18 ± 0.77				WT/V vs KI/V, p = 0.0246 , *
										KI/V = 15 ± 0.88				WT/V vs KI/L, p =0.6516 , ns
										KI/L = 17 ± 0.89				KI/V vs KI/L, p = 0.2117, ns
				125						WT/V = 18 ± 0.78				WT/V vs KI/V, p = 0.0024, **
										KI/V = 15 ± 0.7				WT/V vs KI/L, p = 0.9992, ns
										KI/L = 18 ± 0.87				KI/V vs KI/L, p = 0.0043, **
				150						WT/V = 19 ± 0.87				WT/V vs KI/V, p = 0.0019, **
										KI/V = 15 ± 0.82				WT/V vs KI/L, p = 0.9559, ns
										KI/L = 19 ± 0.95				KI/V vs KI/L, p = 0.0075, **
				175						WT/V = 18 ± 0.78				WT/V vs KI/V, p = 0.0010, ***
										KI/V = 14 ± 0.93				WT/V vs KI/L, p = 0.9472, ns
										KI/L = 19 ± 0.89				KI/V vs KI/L, p = 0.0008, ***
				200						WT/V = 17 ± 0.81				WT/V vs KI/V, p = 0.0005, ***
										KI/V = 13 ± 0.83				WT/V vs KI/L, p = 0.9674, ns
										KI/L = 17 ± 0.9				KI/V vs KI/L, p = 0.0021, **
				225						WT/V = 17 ± 0.83				WT/V vs KI/V, p = 0.0006, ***
										KI/V = 12 ± 0.85				WT/V vs KI/L, p = 0.9954, ns
										KI/L = 17 ± 0.72				KI/V vs KI/L, p = 0.0003, ***
				250						WT/V = 15 ± 0.85				WT/V vs KI/V, p = 0.0080, **
										KI/V = 11 ± 0.87				WT/V vs KI/L, p = 0.9295, ns
										KI/L = 15 ± 0.88				KI/V vs KI/L, p = 0.0035, **
				275						WT/V = 13 ± 0.8				WT/V vs KI/V, p =0.0138 , *
										KI/V = 9.8 ± 0.83				WT/V vs KI/L, p = 0.9456, ns
										KI/L = 14 ± 0.91				KI/V vs KI/L, p = 0.0103, *
				300						WT/V = 11 ± 0.75				WT/V vs KI/V, p = 0.0642 , ns
										KI/V = 8.4 ± 0.73				WT/V vs KI/L, p = 0.5333, ns
										KI/L = 12 ± 0.78				KI/V vs KI/L, p = 0.0047, **
				325						WT/V = 9.5 ± 0.77				WT/V vs KI/V, p = 0.2700, ns
										KI/V = 7.8 ± 0.77				WT/V vs KI/L, p = 0.5475, ns
										KI/L = 11 ± 0.78				KI/V vs KI/L, p = 0.0322, *
				350						WT/V = 8.4 ± 0.77				WT/V vs KI/V, p = 0.3452, ns
										KI/V = 7 ± 0.72				WT/V vs KI/L, p = 0.4983, ns
										KI/L = 9.6 ± 0.66				KI/V vs KI/L, p = 0.0269, *
				375						WT/V = 7 ± 0.7				WT/V vs KI/V, p = 0.4643, ns
										KI/V = 5.9 ± 0.7				WT/V vs KI/L, p = 0.2085, ns
										KI/L = 8.7 ± 0.65				KI/V vs KI/L, p = 0.0143, *
				400						WT/V = 6.3 ± 0.72				WT/V vs KI/V, p =0.5059, ns
										KI/V = 5.1 ± 0.72				WT/V vs KI/L, p = 0.2327, ns
										KI/L = 7.8 ± 0.59				KI/V vs KI/L, p = 0.0174, *
				425						WT/V = 5.4 ± 0.67				WT/V vs KI/V, p = 0.8488, ns
										KI/V = 4.9 ± 0.61				WT/V vs KI/L, p = 0.0916, ns
										KI/L = 7.2 ± 0.52				KI/V vs KI/L, p = 0.0165, *
				450						WT/V = 4.6 ± 0.6				WT/V vs KI/V, p = 0.8336, ns
										KI/V = 4 ± 0.66				WT/V vs KI/L, p = 0.1096, ns
										KI/L = 6.4 ± 0.64				KI/V vs KI/L, p = 0.0396, *
				475						WT/V = 4 ± 0.54				WT/V vs KI/V, p = 0.6507, ns
										KI/V = 3.2 ± 0.67				WT/V vs KI/L, p = 0.1579, ns
										KI/L = 5.7 ± 0.71				KI/V vs KI/L, p = 0.0421, *
				500						WT/V = 3.8 ± 0.55				WT/V vs KI/V, p =0.6556 , ns
										KI/V = 3 ± 0.67				WT/V vs KI/L, p =0.2754 , ns
										KI/L = 5 ± 0.58				KI/V vs KI/L, p = 0.0739, ns
				525						WT/V = 3.2 ± 0.54				WT/V vs KI/V, p = 0.5308, ns
										KI/V = 2.3 ± 0.59				WT/V vs KI/L, p = 0.3516, ns
										KI/L = 4.3 ± 0.59				KI/V vs KI/L, p = 0.0566, ns
				550						WT/V = 2.9 ± 0.49				WT/V vs KI/V, p = 0.2608, ns
										KI/V = 1.8 ± 0.46				WT/V vs KI/L, p = 0.2650, ns
										KI/L = 4.1 ± 0.59				KI/V vs KI/L, p = 0.0111, *
				575						WT/V = 2.5 ± 0.47				WT/V vs KI/V, p = 0.1661, ns
										KI/V = 1.4 ± 0.4				WT/V vs KI/L, p = 0.3978, ns
										KI/L = 3.4 ± 0.49				KI/V vs KI/L, p = 0.0073, **
				600						WT/V = 2.3 ± 0.44				WT/V vs KI/V, p = 0.0552, ns
										KI/V = 1 ± 0.3				WT/V vs KI/L, p = 0.5214, ns
										KI/L = 3.1 ± 0.55				KI/V vs KI/L, p = 0.0067, **
				625						WT/V = 2 ± 0.4				WT/V vs KI/V, p = 0.0320, *
										KI/V = 0.76 ± 0.28				WT/V vs KI/L, p = 0.7398, ns
										KI/L = 2.5 ± 0.39				KI/V vs KI/L, p = 0.0029, **
				650						WT/V = 1.9 ± 0.42				WT/V vs KI/V, p = 0.0201, *
										KI/V = 0.57 ± 0.22				WT/V vs KI/L, p = 0.9880, ns
										KI/L = 2 ± 0.34				KI/V vs KI/L, p = 0.0036, **
				675						WT/V = 1.7 ± 0.42				WT/V vs KI/V, p = 0.0098, **
										KI/V = 0.33 ± 0.13				WT/V vs KI/L, p = 0.7618, ns
										KI/L = 1.4 ± 0.28				KI/V vs KI/L, p = 0.0067, **
				700						WT/V = 1.4 ± 0.35				WT/V vs KI/V, p = 0.0103, *
										KI/V = 0.29 ± 0.12				WT/V vs KI/L, p = 0.7992, ns
										KI/L = 1.1 ± 0.32				KI/V vs KI/L, p = 0.0529, ns
				725						WT/V = 1.3 ± 0.3				WT/V vs KI/V, p = 0.0082, **
										KI/V = 0.24 ± 0.12				WT/V vs KI/L, p = 0.2993, ns
										KI/L = 0.73 ± 0.22				KI/V vs KI/L, p = 0.1385, ns
				750						WT/V = 0.96 ± 0.23				WT/V vs KI/V, p =0.0246 , *
										KI/V = 0.24 ± 0.12				WT/V vs KI/L, p =0.4824 , ns
										KI/L = 0.59 ± 0.21				KI/V vs KI/L, p =0.3325 , ns
				775						WT/V = 0.84 ± 0.23				WT/V vs KI/V, p = 0.0193, *
										KI/V = 0.14 ± 0.078				WT/V vs KI/L, p =0.2253 , ns
										KI/L = 0.36 ± 0.17				KI/V vs KI/L, p = 0.4687, ns
				800						WT/V = 0.76 ± 0.24				WT/V vs KI/V, p = 0.0325, *
										KI/V = 0.095 ± 0.066				WT/V vs KI/L, p =0.2952 , ns
										KI/L = 0.32 ± 0.17				KI/V vs KI/L, p =0.4364 , ns
	d	Miniature excitatory postsynaptic currents mEPSC	mEPSC frequency (Hz)				P19-21	WT = 12 (3) cells KI = 13 (3) cells KIL = 14 (3) cells	Male	WT/V = 0.17 ± 0.018 KI/V = 0.053 ± 0.012 KI/L= 0.14 ± 0.024	Ordinary one-way ANOVA; Tueky's multiple comparison test	F (2, 36) = 10.36, P=0.0003		WT/V v KI/L, p = 0.4654, ns WT/V v KI/V, p = 0.0003, *** KI/V v KI/L, p = 0.0059, **
			mEPSC amplitude (pA)						Male	WT/V = 26.77 ± 0.31 KI/V = 26.48 ± 0.44 KI/L= 26.87 ± 0.31	Ordinary one-way ANOVA; Tueky's multiple comparison test	F (2, 36) = 0.3315, P=0.7200		WT/V v KI/L, p = 0.9770, ns WT/V v KI/V, p = 0.8422, ns KI/V v KI/L, p = 0.7104, ns
	e	Miniature inhibitory postsynaptic currents mIPSC	mIPSC frequency (Hz)				P17-20	WT = 15 (3) cells KI = 16 (3) cells KIL = 17 (3) cells	Male	WT/V = 5.6 ± 0.27 KI/V = 5.6 ± 0.27 KI/L= 5.3 ± 0.31	Ordinary one-way ANOVA; Tueky's multiple comparison test	F (2, 45) = 0.4185, P=0.6606		WT/V v KI/L, p = 0.7216, ns WT/V v KI/V, p >0.9999, ns KI/V v KI/L, p = 0.7056, ns
			mIPSC amplitude (pA)						Male	WT/V = 31 ± 1.4 KI/V = 31 ± 1.1 KI/L= 31 ± 0.71	Ordinary one-way ANOVA; Tueky's multiple comparison test	F (2, 45) = 0.1466, P=0.8641		WT/V v KI/L, p = 0.9097, ns WT/V v KI/V, p =0.9965, ns KI/V v KI/L, p = 0.8699, ns
	f/g	EM	excitatory synapse	density of PSD			P21	WT = 3 animals KI = 3 animals KI/L = 3 animals	Male	WT/V = 567 ± 16	Ordinary one-way ANOVA; Tueky's multiple comparison test	F (2, 6) = 27.46, P=0.0010		WT/V v KI/L, p = 0.9743, ns WT/V v KI/V, 0.0018, ** KI/V v KI/L, p = 0.0015, **
										KI/V = 443 ± 10
										KI/L= 571 ± 14
				perforated synapse (%)				WT = 3 animals KI = 3 animals KI/L = 3 animals	Male	WT/V = 5.893 ± 0.5967	Ordinary one-way ANOVA; Tueky's multiple comparison test	F (2, 6) = 1.645, P=0.2693		WT/V v KI/L, p = 0.9197, ns WT/V v KI/V, 0.4273, NS KI/V v KI/L, p = 0.2700, NS
										KI/V =4.643 ±0.8405
										KI/L= 6.260 ±0.4973
				length of PSD (μM)				WT = 3 animals KI = 3 animals KI/L = 3 animals	Male	WT/V = 0.1720 ± 0.0005774	Ordinary one-way ANOVA; Tueky's multiple comparison test	F (2, 6) = 0.5161, P=0.6211		WT/V v KI/L, p = 0.6714, ns WT/V v KI/V, >0.9999, NS KI/V v KI/L, p = 0.6714, NS
										KI/V =0.1720 ± 0.0005774
										KI/L= 0.1707 ± 0.001667
				thickness of PSD (μM)				WT = 3 animals KI = 3 animals KI/L = 3 animals	Male	WT/V = 0.01167 ± 0.0006667	Ordinary one-way ANOVA; Tueky's multiple comparison test	F (2, 6) = 0.5000, P=0.6297		WT/V v KI/L, p = 0.6793, ns WT/V v KI/V, >0.9999, NS KI/V v KI/L, p = 0.6793, NS
										KI/V =0.01167 ±0.0003333
										KI/L= 0.01100 ± 0.0005774
Fig4	a	Brain size	Brain size (mm2)				P21	WT/V = 3 animals KI/V = 3 animals KI/L=3 animals	Male	WT/V = 83.04 ± 3.518	Ordinary one-way ANOVA; Newman-Keuls	F (2, 6) = 6.113, p = 0.0357		WT/V v KI/L, ns WT/V v KI/V, * KI/V v KI/L, *
										KI/V = 68.87 ± 0.4431 KI/L= 79.42 ± 3.745
	b	Session 1 Nest homing	Time spent in quadrant (s)	Fresh quadrant			P21	WT/V = 12 animals KI/V = 13 animals KI/L=13 animals	M/F	WT/V = 57 ± 5.2	Two-way repeated measures ANOVA ; bonferroni's multiple comparison test	Interaction; F (6, 105) = 0.9910, P=0.4353 location; F (1.593, 55.77) = 192.1, P<0.0001 Genotype; F (2, 35) = 1.141, P=0.3312		WT/V v KI/L, p >0.3010, ns WT/V v KI/V, p >0.9999, ns KI/V v KI/L, p =0.3334, ns
										KI/V = 56 ± 4.3
										KI/L = 38 ± 6.1
				Nest quadrant					M/F	WT/V = 132 ± 9.7				WT/V v KI/L, p >0.9999, ns WT/V v KI/V, p >0.9999, ns KI/V v KI/L, p >0.9999, ns
										KI/V = 130 ± 7.3
										KI/L = 140 ± 12
				Corner 1 quadrant					M/F	WT/V = 22 ± 3.2				WT/V v KI/L, p >0.9999, ns WT/V v KI/V, p >0.9999, ns KI/V v KI/L, p >0.9999, ns
										KI/V = 23 ± 2.3
										KI/L = 23 ± 4.4
				Corner 2 quadrant					M/F	WT/V = 23 ± 2.3				WT/V v KI/L, p >0.9999, ns WT/V v KI/V, p >0.9999, ns KI/V v KI/L, p >0.9999, ns
										KI/V = 20 ± 2.1
										KI/L = 19 ± 2.6
		Session 2 Mother Seeking	Time spent in quadrant (s)	Empty quadrant			P21	WT/V = 12 animals KI/V = 13 animals KI/L=13 animals	M/F	WT/V = 26 ± 12	Two-way repeated measures ANOVA ; bonferroni's multiple comparison test	Interaction; F (2, 35) = 5.608, P=0.0077 location; F (1, 35) = 26.05, P<0.0001 Genotype; F (2, 35) = 12.93, P<0.0001		WT/V v KI/L, p >0.9999, ns WT/V v KI/V, p >0.9999, ns KI/V v KI/L, p >0.9999, ns
										KI/V = 55 ± 19
										KI/L = 24 ± 7.2
				Mother quadrant					M/F	WT/V = 92 ± 29				WT/V v KI/L, p >0.9999, ns WT/V v KI/V, p = 0.0001, *** KI/V v KI/L, p <0.0001, ***
										KI/V = 242 ± 38
										KI/L = 65 ± 16
	c	adult vocalization (USV )	number of calls (count)				2-3month	WT/V = 11 animals WT/L=13 animals KI/V = 10 animals KI/L=11 animals	Male	WT/V = 1139 ± 156 WT/L = 1238± 152	Two-way Measures ANOVA;Tukey's multiple comparison test	Interaction; F (1, 41) = 10.15, p = 0.0028 Lithium; F (1, 41) = 4.293, p = 0.0446 Genotype; F (1, 41) = 1.890, p = 0.1767		WT/V v WT/L, p = 0.8620, ns WT/V v KI/L, p =0.9563, ns WT/V v KI/V, p = 0.0165, * KI/V v KI/L, p = 0.0030, **
										KI/V = 495 ± 156 KI/L= 982 ± 76
			Total USV duration (s)							WT/V = 0.032 ± 0.0053 WT/L = 0.028 ± 0.0033	Two-way Measures ANOVA;Tukey's multiple comparison test	Interaction; F (1, 41) = 0.02221, p = 0.8823 Lithium; F (1, 41) = 1.900, p = 0.1755 Genotype; F (1, 41) = 20.56, p < 0.0001		WT/V v WT/L, p = 0.8055, ns WT/V v KI/L, p = 0.0134, * WT/V v KI/V, p = 0.0132, * KI/V v KI/L, p = 0.7231, ns
										KI/V = 0.011 ± 0.0025 KI/L= 0.016 ± 0.0024
			Mean USV duration (s)							WT/V = 33 ± 5.3 WT/L = 39± 7.1	Two-way Measures ANOVA;Tukey's multiple comparison test	Interaction; F (1, 41) = 1.808, p = 0.1861 Lithium; F (1, 41) = 0.03973, p = 0.8430 Genotype; F (1, 41) = 20.64, p < 0.0001		WT/V v WT/L, p = 0.8364, ns WT/V v KI/L, p = 0.0200, * WT/V v KI/V, p = 0.0013, ** KI/V v KI/L, p = 0.7164, ns
										KI/V = 8.2 ± 3.2 KI/L= 16 ± 2.4
	d	seizure susceptibility	0.2*1/R5+0.3*1/S5+0.5*1/T5	40mg/kg ip			2-3 mo	WT/V = 13 animals		WT/V = 0.005006 ± 0.001345	Ordinary one-way ANOVA; Tueky's multiple comparison test	F (2, 29) = 6.268, P=0.0055		WT/V v KI/L, p = 0.6181, ns WT/V v KI/V, p = 0.0301, * KI/V v KI/L, p = 0.0061, **
								KI/V = 10 animals		KI/V = 0.0008912 ± 0.0004383
								KI/L= 9 animals		KI/L = 0.006489 ± 0.001068
Figs1	b	western blot	Dyrk1a expression C term				P56	WT = 5 samples KI = 5 samples	Male	WT = 1 ± 0.078	Student's t-test	t(8) =5.765		WT v KI, p = 0.0004, ***
										KI = 0.49 ± 0.042
			Dyrk1a expression N term				P21	WT = 3 samples KI = 3 samples	Male	WT = 1 ± 0.091	Student's t-test	t(4) =5.985		WT v KI, p =0.0039, **
										KI = 0.42 ± 0.031
	g/h	Body measurement	Body weigKI (g)	Postnatal day 3			P3 ~ P74	WT = 16 animals (15 at P49) KI = 11 animals	Male	WT = 2.6 ± 0.11	Two-way Measures ANOVA; Bonferroni's multiple comparison test	Interaction; F (9, 249) = 1.973, p = 0.0429 Age; F (9, 249) = 578.9, p < 0.0001 Genotype; F (1, 249) = 45.08, p < 0.0001		WT v KI, p > 0.9999, ns
										KI = 2.3 ± 0.14
				Postnatal day 5						WT = 3.7 ± 0.16				WT v KI, p > 0.9999, ns
										KI = 3.1 ± 0.20
				Postnatal day 7						WT = 4.8 ± 0.20				WT v KI, p > 0.9999, ns
										KI = 4.2 ± 0.24
				Postnatal day 9						WT = 5.7 ± 0.23				WT v KI, p > 0.9999, ns
										KI = 4.8 ± 0.26
				Postnatal day 14						WT = 7.3 ±0.29				WT v KI, p > 0.9999, ns
										KI = 6.5 ± 0.30
				Postnatal day 22						WT = 11 ± 0.57				WT v KI, p = 0.2683, ns
										KI = 9 ± 0.50
				Postnatal day 33						WT = 19 ± 0.64				WT v KI, p = 0.0008, ***
										KI = 16 ± 0.77
				Postnatal day 40						WT = 21 ± 0.47				WT v KI, p = 0.0285, *
										KI = 19 ± 0.67
				Postnatal day 49						WT = 23 ± 0.43				WT v KI, p = 0.0035, **
										KI = 21 ± 0.94
				Postnatal day 74						WT = 27 ± 0.48				WT v KI, p = 0.0014, **
										KI = 24 ± 1.3
				Postnatal day 3			P3 ~ P74	WT =12 animals (11 at P49,74) KI = 8 animals	Female	WT = 2.3 ± 0.17	Two-way Measures ANOVA; Bonferroni's multiple comparison test	Interaction; F (9, 178) = 0.5044, p =0.8700 Age; F (9, 178) = 484.0, p < 0.0001 Genotype; F (1, 178) = 17.58, p < 0.0001		WT v KI, p > 0.9999, ns
										KI = 2.0 ± 0.12
				Postnatal day 5						WT = 3.3 ± 0.23				WT v KI, p > 0.9999, ns
										KI = 2.9 ± 0.15
				Postnatal day 7						WT = 4.5 ± 0.28				WT v KI, p > 0.9999, ns
										KI = 4.0 ± 0.23
				Postnatal day 9						WT = 5.2 ± 0.33				WT v KI, p > 0.9999, ns
										KI = 4.8 ± 0.27
				Postnatal day 14						WT = 7.1 ±0.39				WT v KI, p > 0.9999, ns
										KI = 6.5 ± 0.38
				Postnatal day 22						WT = 9.6 ± 0.61				WT v KI, p = 0.1406, ns
										KI = 8.1 ± 0.64
				Postnatal day 33						WT = 15 ± 0.60				WT v KI, p = 0.3447, ns
										KI = 14 ± 0.52
				Postnatal day 40						WT = 17 ± 0.49				WT v KI, p > 0.9999, ns
										KI = 16 ± 0.37
				Postnatal day 49						WT = 18 ± 0.47				WT v KI, p > 0.9999, ns
										KI = 17 ± 0.34
				Postnatal day 74						WT = 20 ± 0.39				WT v KI, p = 0.3340, ns
										KI = 19 ± 33
	i	Brain measurement	Brain mass (g)				P21	WT = 4 animals KI = 4 animals	Male	WT = 0.42 ± 0.0072	Student's t-test	t(6) = 4.502		WT v KI, p = 0.0041, **
										KI = 0.37 ± 0.0082
			Brain area (mm2)					WT = 4 animals KI = 4 animals		WT = 77 ± 0.83	Student's t-test	t(6) = 6.030		WT v KI, p = 0.0009, ***
										KI = 68 ± 1.2
			Brain/Body weigKI					WT = 4 animals KI = 4 animals		WT = 0.038 ± 0.0038	Student's t-test	t(6) = 1.119		WT v KI, p = 0.3059, ns
										KI = 0.033 ± 0.0015
			Brain mass (g)				P56	WT = 4 animals KI = 4 animals	Male	WT = 0.45 ± 0.009	Student's t-test	t(6) =4.757		WT v KI, p = 0.0031, **
										KI = 0.381 ± 0.01
			Brain area (mm2)					WT = 4 animals KI = 4 animals		WT = 78 ± 0.61	Student's t-test	t(6) = 3.455		WT v KI, p=0.0136, *
										KI = 71 ± 1.9
			Brain/Body weigKI					WT = 4 animals KI = 4 animals		WT = 0.018 ± 0.00059	Student's t-test	t(6) = 3.156		WT v KI, p = 0.0197, *
										KI = 0.016 ± 0.00051
fig s2	a	Open field test (100 lux)	Total distance (Cm)	10min			2-5MO	WT = 23 animals KI = 27 animals	Male	WT = 3411 ± 102	Two-way repeated ANOVA; Boferroni's multiple comparison test	Interaction; F (5, 240) = 0.3259, p = 0.8971 Time; F (5, 240) = 124.0, p <0.0001 Genotype; F (1, 48) = 0.06077, p = 0.8063		WT v KI, p > 0.9999, ns
										KI = 3485 ± 137
				20min						WT = 2626 ± 101				WT v KI, p > 0.9999, ns
										KI = 2649 ± 114
				30min						WT = 2480 ± 137				WT v KI, p > 0.9999, ns
										KI = 2491 ± 130
				40mi						WT = 2151 ± 142				WT v KI, p > 0.9999, ns
										KI = 2278 ± 149
				50min						WT = 1864 ± 122				WT v KI, p > 0.9999, ns
										KI = 1906 ± 123
				60min						WT = 1787 ± 107				WT v KI, p > 0.9999, ns
										KI = 1728± 119
			Mean velocity (Cm/s)	10min						WT = 5.7 ± 0.17	Two-way repeated ANOVA; Boferroni's multiple comparison test	Interaction;F (5, 240) = 0.3261, p = 0.8970 Time; F (4.307, 206.8) = 124.0, p < 0.0001 Genotype;F (1, 48) = 0.06102, p = 0.8059		WT v KI, p > 0.9999, ns
										KI = 5.8 ± 0.23
				20min						WT = 4.4 ± 0.17				WT v KI, p > 0.9999, ns
										KI = 4.4 ±0.19
				30min						WT = 4.1 ± 0.23				WT v KI, p > 0.9999, ns
										KI = 4.2 ±0.22
				40mi						WT = 3.6 ± 0.24				WT v KI, p > 0.9999, ns
										KI = 3.8 ± 0.25
				50min						WT =3.1 ± 0.2				WT v KI, p > 0.9999, ns
										KI = 3.2 ± 0.2
				60min						WT = 3.0 ± 0.18				WT v KI, p > 0.9999, ns
										KI = 2.9 ± 0.2
			Center time (s)	10min						WT = 58 ± 10	Two-way repeated ANOVA; Boferroni's multiple comparison test	Interaction; F (5, 240) = 1.522, p = 0.1836 Time; F (5, 240) = 1.812, p = 0.1112 Genotype; F (1, 48) = 0.5731, p = 0.4527		WT v KI, p = 0.4763, ns
										KI = 39 ± 4.7
				20min						WT = 47 ± 9.4				WT v KI, p > 0.9999, ns
										KI = 33 ± 4.7
				30min						WT = 43 ± 7.6				WT v KI, p > 0.9999, ns
										KI = 34 ± 6.2
				40mi						WT = 30 ± 5.3				WT v KI, p > 0.9999, ns
										KI = 37 ± 6.9
				50min						WT = 44 ± 9.3				WT v KI, p > 0.9999, ns
										KI = 40 ± 10
				60min						WT = 37 ± 8.1				WT v KI, p > 0.9999, ns
										KI = 37 ± 8.6
	b	LABORAS -distance(m)	distance(m)	during 3day		Off	2-5MO	WT = 16 animals KI = 15 animals	Male	WT = 583 ± 55 KI = 537 ± 53	Two-way Repeated Measures ANOVA; Bonferroni's multiple comparison test	Interaction; F (1, 29) = 2.150, P=0.1533 Time block; F (1, 29) = 171.4, P<0.0001 Genotype; F (1, 29) = 0.003495, P=0.9533		WT v KI, p = 0.8610, ns
				during 3day		On				WT = 161 ± 14 KI = 200 ± 21				WT v KI, p =0.9835, ns
		LABORAS -speed (mm/s)	speed (mm/s)	during 3day		Off	2-5MO	WT = 16 animals KI = 15 animals	Male	WT = 162 ± 15 KI = 149 ± 15	Two-way Repeated Measures ANOVA; Bonferroni's multiple comparison test	Interaction; F (1, 29) = 2.161, P=0.1524 Time block; F (1, 29) = 171.6, p < 0.0001 Genotype; F (1, 29) = 0.003930, P=0.9504		WT v KI, p = 0.8558, ns
				during 3day		On				WT = 45 ± 4.0 KI = 55 ± 6.0				WT v KI, p =0.9855, ns
	c	Elevated plus maze	Time spent (s)	center			2-5MO	WT = 16 animals KI = 18 animals	Male	WT = 124 ± 6.7	Two-way ANOVA; Boferroni's multiple comparison test	Interaction; F (2, 96) = 0.3238, P=0.7242 Area; F (2, 96) = 57.56, P<0.0001 Genotype; F (1, 96) = 1.051e-008, P>0.9999		WT v KI, p = 0.6130, ns
										KI = 139 ± 9.4
				Open arm						WT = 174 ± 18				WT v KI, p >0.9999, ns
										KI = 167 ± 20
				Closed arm						WT = 302 ± 17				WT v KI, p >0.9999, ns
										KI = 294 ± 19
			#	# of entering Open arms						WT = 26 ± 2.8	Mann-Whitney U test	U = 141.5		WT v KI, p =0.9388, ns
										KI = 32 ± 5.7
	d	LigKI/dark chamber	Time in ligKI box (s)				2-5MO	WT = 15 animals KI = 19 animals	Male	WT = 109 ± 12	Mann-Whitney U test	U = 123		WT v KI, p = 0.5091, ns
										KI = 125 ± 12
	e	Rotarod	Latency to fall (s)	4-40 RPM		Day 1	2-5MO	WT = 14 animals KI = 18 animals	Male	WT = 107 ± 16	Two-way ANOVA; Bonferroni's multiple comparison test	Interaction; F (4, 150) = 0.4955, P=0.7391 Trial; F (4, 150) = 10.70, p <0.0001 Genotype; F (1, 150) = 7.264e-005, P=0.9932		Day1: WT vs KI, p>0.9999, ns
										KI = 109 ± 13
						Day 2				WT = 145 ± 13				Day2: WT vs KI, p>0.9999, ns
										KI = 163 ± 15
						Day 3				WT = 179 ± 13				Day3: WT vs KI, p>0.9999, ns
										KI = 172 ± 11
						Day 4				WT = 198 ± 16				Day4: WT vs KI, p>0.9999, ns
										KI = 180 ± 12
						Day 5				WT = 156 ± 14				Day5: WT vs KI, p>0.9999, ns
										KI = 160 ± 10
	f	three chamber test	Time spent in quadrant (s)	sniffing time		O	2-5MO	WT = 9 animals KI = 10 animals	M/F	WT = 14 ± 1.7 KI = 23 ± 4.8	Two-way MANOVA; Bonferroni's multiple comparison test	Interaction; F (1, 34) = 0.9680, P=0.3321 location; F (1, 34) = 30.08, P<0.0001 Genotype; F (1, 34) = 2.883, P=0.0986		O: WT vs KI, p>0.9999, ns
						S1				WT = 70 ± 15 KI = 104 ± 19				S1:WT vs KI, p=0.1329, ns
														WT: O vs S1, p=0.02, *
														KI: O vs S1, 0.0003. ***
				preference index (O-S1)				WT = 9 animals KI = 10 animals	M/F	WT = 61 ± 6.4	Student's t-test	t(17) = 0.06058		WT v KI, p>0.9524, ns
										KI = 60 ± 6.5
	g	LABORAS-climbing	climbing duration (s)	during 3day		Off	2-5MO	WT = 16 animals KI = 15 animals	Male	WT = 25497 ± 2175	Two-way Repeated Measures ANOVA; Bonferroni's multiple comparison test	Interaction; F (1, 29) = 4.513, P=0.0423 Time block; F (1, 29) = 163.3, p < 0.0001 Genotype; F (1, 29) = 0.5906, P=0.4484		WT v KI, p = 0.1256, ns
										KI = 20724 ± 2678
				during 3day		On				WT = 2816 ± 386				WT v KI, p >0.9999, ns
										KI = 4509 ± 888
			climbing count (#)	during 3day		Off		WT = 16 animals KI = 15 animals	Male	WT = 1084 ± 229	Two-way Repeated Measures ANOVA; Bonferroni's multiple comparison test	Interaction; F (1, 29) = 6.892, P=0.0137 Time block; F (1, 29) = 41.70, p < 0.0001 Genotype; F (1, 29) = 4.076, P=0.0528		WT v KI, p = 0.0048, **
										KI = 514 ± 83
				during 3day		On				WT = 131 ± 37				WT v KI, p>0.9999, ns
										KI = 112 ± 22
			climbing frequency	Day1		1	2-5MO	WT = 16 animals KI = 15 animals	Male	WT = 25 ± 8 KI = 15 ± 2.8	Two-way repeated ANOVA; Bonferroni's multiple comparison test	Interaction; F (71, 2059) = 3.348, <0.0001 Time block; F (71, 2059) = 17.17, p < 0.0001 Genotype; F (1, 29) = 4.148, 0.0509		WT v KI, p > 0.9999, ns
						2				WT = 36 ± 8.6 KI = 19 ± 3.6				WT v KI, p = 0.2412, ns
						3				WT = 34 ± 8.5 KI = 18 ± 3.4				WT v KI, p = 0.3805, ns
						4				WT = 32 ± 9.4 KI = 19 ± 3.3				WT v KI, p > 0.9999, ns
						5				WT = 25 ± 9.1 KI = 14 ± 2.5				WT v KI, p > 0.9999, ns
						6				WT = 25 ± 9.4 KI = 13 ± 3.3				WT v KI, p > 0.9999, ns
						7				WT = 16 ± 5.9 KI = 13 ± 3.3				WT v KI, p > 0.9999, ns
						8				WT = 18 ± 5.7 KI = 5.7 ± 2.3				WT v KI, p > 0.9999, ns
						9				WT = 5.2 ± 1.5 KI = 4 ± 1.4				WT v KI, p > 0.9999, ns
						10				WT = 8.6 ± 3.3 KI = 7.1 ± 1.8				WT v KI, p > 0.9999, ns
						11				WT = 19 ± 4.4 KI = 9.5 ± 2.1				WT v KI, p > 0.9999, ns
						12				WT = 20 ± 9.6 KI = 11 ± 2.6				WT v KI, p > 0.9999, ns
						13				WT = 11 ± 8.1 KI = 3.3 ± 1.9				WT v KI, p > 0.9999, ns
						14				WT = 3.9 ± 0.98 KI = 2.8 ± 1.2				WT v KI, p > 0.9999, ns
						15				WT = 0.75 ± 0.39 KI = 1.15 ± 0.76				WT v KI, p > 0.9999, ns
						16				WT = 1.8 ± 0.75 KI = 1.1 ± 0.4				WT v KI, p > 0.9999, ns
						17				WT = 4.7 ± 2.6 KI = 1.6 ± 0.69				WT v KI, p > 0.9999, ns
						18				WT = 0.5 ±0.27 KI = 0.93 ± 0.47				WT v KI, p > 0.9999, ns
						19				WT = 1.8 ± 0.83 KI = 1.7 ± 0.75				WT v KI, p > 0.9999, ns
						20				WT = 1.3 ± 0.48 KI = 2.7 ± 1.6				WT v KI, p > 0.9999, ns
						21				WT = 2.4 ± 1.79 KI = 4.5 ± 1.4				WT v KI, p > 0.9999, ns
						22				WT = 1.8 ± 1.65 KI = 2.7 ± 1.2				WT v KI, p > 0.9999, ns
						23				WT = 2.6 ± 0.8 KI = 5.7 ± 2.7				WT v KI, p > 0.9999, ns
						24				WT = 5.5 ± 1.5 KI = 4.55 ± 1.5				WT v KI, p > 0.9999, ns
				Day2		1				WT = 51 ± 9.2 KI = 215 ± 3.7				WT v KI, p < 0.0001, ***
						2				WT = 49 ± 11 KI = 21 ± 5.3				WT v KI, p = 0.0002, ***
						3				WT = 36 ± 9.1 KI = 17 ± 3.7				WT v KI, p = 0.1366, ns
						4				WT = 33 ± 8.1 KI = 14 ± 4.2				WT v KI, p = 0.1077, ns
						5				WT = 42 ± 9 KI = 12 ± 3.6				WT v KI, p < 0.0001, ***
						6				WT = 28 ± 9.5 KI = 13 ± 2.9				WT v KI, p = 0.8976, ns
						7				WT = 18 ± 4.6 KI = 11 ± 4.2				WT v KI, p > 0.9999, ns
						8				WT = 13 ± 3.9 KI = 3.9 ± 1.1				WT v KI, p > 0.9999, ns
						9				WT = 13 ± 3.5 KI = 4.2 ± 1.8				WT v KI, p > 0.9999, ns
						10				WT = 14 ± 7.4 KI = 4 ± 1.2				WT v KI, p > 0.9999, ns
						11				WT = 18 ± 6.5 KI = 7.9 ± 2				WT v KI, p > 0.9999, ns
						12				WT = 20 ± 7.6 KI = 7.6 ± 2.1				WT v KI, p > 0.9999, ns
						13				WT = 12 ± 5.5 KI = 3.3 ± 2				WT v KI, p > 0.9999, ns
						14				WT = 6 ± 1.9 KI =3.2 ± 1.2				WT v KI, p > 0.9999, ns
						15				WT 0.69 ± 0.42 KI = 2.6 ± 1.2				WT v KI, p > 0.9999, ns
						16				WT = 2.3 ± 1.7 KI = 1.3 ± 0.72				WT v KI, p > 0.9999, ns
						17				WT = 1.3 ± 0.73 KI = 1.6 ± 0.85				WT v KI, p > 0.9999, ns
						18				WT = 1.5 ± 0.94 KI = 1.3 ± 0.42				WT v KI, p > 0.9999, ns
						19				WT = 2.85 ± 1.4 KI = 1.6 ± 1.3				WT v KI, p > 0.9999, ns
						20				WT = 0.75 ± 0.39 KI = 4.6 ± 2.5				WT v KI, p > 0.9999, ns
						21				WT = 3.3 ± 0.75 KI = 3.3 ± 1.7				WT v KI, p > 0.9999, ns
						22				WT = 1.5 ± 0.6 KI = 3.5 ± 2.2				WT v KI, p > 0.9999, ns
						23				WT = 3.4 ± 0.9 KI = 4 ± 1.1				WT v KI, p > 0.9999, ns
						24				WT = 5.9 ± 1.5 KI = 3.6 ± 0.84				WT v KI, p > 0.9999, ns
				Day 3		1				WT = 47 ± 6.6 KI = 22 ± 4.4				WT v KI, p = 0.0025, **
						2				WT = 41 ± 8.9 KI = 18 ± 4.5				WT v KI, p = 0.0068, **
						3				WT = 33 ± 6.7 KI = 18 ± 4.2				WT v KI, p = 0.7368, ns
						4				WT = 35 ± 8.8 KI = 16 ± 5.1				WT v KI, p = 0.119, ns
						5				WT = 39 ± 7.6 KI = 11 ± 2.5				WT v KI, p = 0.0004, ***
						6				WT = 34 ± 7.9 KI = 15 ± 3.1				WT v KI, p = 0.1212, ns
						7				WT = 17 ± 7 KI = 10 ± 3.8				WT v KI, p > 0.9999, ns
						8				WT = 8 ± 2.2 KI = 3.7 ± 1.3				WT v KI, p > 0.9999, ns
						9				WT = 16 ± 5 KI = 3.3 ± 1.1				WT v KI, p > 0.9999, ns
						10				WT = 19 ±6.3 KI = 4.5 ± 2.6				WT v KI, p > 0.9999, ns
						11				WT = 13 ± 3.1 KI = 8 ± 2.3				WT v KI, p > 0.9999, ns
						12				WT = 21 ± 5.6 KI = 7.2 ± 1.8				WT v KI, p > 0.9999, ns
						13				WT = 10 ± 4.2 KI = 4.6 ± 2.1				WT v KI, p > 0.9999, ns
						14				WT = 0.88 ± 0.36 KI = 1.5 ± 0.52				WT v KI, p > 0.9999, ns
						15				WT = 3.5 ± 1.8 KI 0.6 0.35				WT v KI, p > 0.9999, ns
						16				WT = 1 ± 0.48 KI =0.73 ± 0.43				WT v KI, p > 0.9999, ns
						17				WT = 0.5 ± 0.27 KI = 3.7 ± 1.8				WT v KI, p > 0.9999, ns
						18				WT = 0.75 ± 0.36 KI = 2.1 ± 1.9				WT v KI, p > 0.9999, ns
						19				WT = 1.3 ± 0.99 KI = 2.9 ± 1.5				WT v KI, p > 0.9999, ns
						20				WT = 0.63 ± 0.36 KI = 1.1 ± 0.43				WT v KI, p > 0.9999, ns
						21				WT = 0.69 ± 0.38 KI = 1.1 ± 0.45				WT v KI, p > 0.9999, ns
						22				WT = 2 ± 0.6 KI = 2.9 ± 1.3				WT v KI, p > 0.9999, ns
						23				WT = 1.8 ± 1.1 KI = 2.1 ± 0.56				WT v KI, p > 0.9999, ns
						24				WT = 6.4 ± 1.4 KI = 4.2 ±1.3				WT v KI, p > 0.9999, ns
	h	LABORAS-rearing	Rearing duration (s)	during 3day		Off	2-5MO	WT = 16 animals KI = 15 animals	Male	WT = 7479 ± 578	Two-way Repeated Measures ANOVA; Bonferroni's multiple comparison test	Interaction; F (1, 29) = 0.1446, P=0.7065 Time block; F (1, 29) = 186.2, p < 0.0001 Genotype; F (1, 29) = 4.844, P=0.0359		WT v KI, p = 0.0764, ns
										KI = 9106 ± 795
				during 3day		On				WT = 2693 ±212				WT v KI, p = 0.1662, ns
										KI = 4045 ± 439
			Rearing couint (#)	during 3day		Off		WT = 16 animals KI = 15 animals	Male	WT = 3965 ± 269	Two-way Repeated Measures ANOVA; Bonferroni's multiple comparison test	Interaction; F (1, 29) = 0.6213, P=0.4370 Time block; F (1, 29) = 235.9, p < 0.0001 Genotype; F (1, 29) = 0.7775, P=0.3852		WT v KI, p>0.9999, ns
										KI = 4088 ± 358
				during 3day		On				WT = 1194 ± 79				WT v KI, p = 0.5023, ns
										KI = 1588 ± 169
	i	LABORAS-grooming	grooming duration (s)	during 3day		Off	2-5MO	WT = 16 animals KI = 15 animals	Male	WT = 21450 ± 1463	Two-way Repeated Measures ANOVA; Bonferroni's multiple comparison test	Interaction; F (1, 29) = 0.6258, P=0.4353 Time block; F (1, 29) = 98.86, p < 0.0001 Genotype; F (1, 29) = 2.689, P=0.1118		WT v KI, p = 0.4413, ns
										KI =19429 ± 1138
				during 3day		On				WT =15999 ±1062				WT v KI, p = 0.1492, ns
										KI = 13036 ± 817
			grooming count (#)	during 3day		Off		WT = 16 animals KI = 15 animals	Male	WT = 2410 ± 117	Two-way Repeated Measures ANOVA; Bonferroni's multiple comparison test	Interaction; F (1, 29) = 1.175, P=0.2873 Time block; F (1, 29) = 99.98, p < 0.0001 Genotype; F (1, 29) = 1.509, P=0.2292		WT v KI, p >0.9999, ns
										KI = 2313 ± 120
				during 3day		On				WT = 1819+ ± 102				WT v KI, p = 0.2406, ns
										KI = 1578 ± 91
fig s3	a	Contextual fear conditioning	Fear conditioning (%)-A	Learning		baseline	5mo	WT = 11 animals KI = 13 animals	Male	WT = 4.1 ± 1.5	Mann-Whitney U test	U = 54		WT v KI, p = 0.3133, ns
										KI = 1.9 ± 0.85
						post shock				WT = 52 ± 2.2	Student's t-test	t(22)=0.6422		WT v KI, p =0.5274, ns
										KI = 48 ± 5.2
				24 hours post-conditioing						WT = 59 ± 3.6	Student's t-test	t(22)=2.409		WT v KI, p =0.0248, *
										KI = 44 ± 5.1
				7days post-conditioing						WT = 46 ± 5.1	Student's t-test	t(22)=1.214		WT v KI, p =0.2375, ns
										KI = 36 ± 5.6
	b	Contextual fear conditioning	Fear conditioning (%)-B	Learning		baseline		WT = 16 animals KI = 14 animals		WT = 3.71 ± 0.84	Student's t-test	t(28)=2.460		WT v KI, p = 0.0204, *
										KI = 7.5 ± 1.4
						post shock				WT = 44 ± 4.1	Student's t-test	t(28)=0.9580		WT v KI, p =0.3463, ns
										KI = 50 ± 5.1
				7days post-conditioing						WT = 53 ± 3.9	Student's t-test	t(28)=0.8024		WT v KI, p =0.4291, ns
										KI = 47 ± 6.3
	c	Cued fear conditioning	Cued fear conditioning (%)	Learning		baseline		WT = 16 animals KI = 13 animals		WT = 1.5 ± 0.73	Mann-Whitney U test	U =101.5		WT v KI, p = 0.9120, ns
										KI = 0.82 ± 0.37
						post shock				WT = 27 ± 4.7	Student's t-test	t(27)=2.091		WT v KI, p =0.046, *
										KI = 42 ± 5
				24hrs post-conditioing		baseline				WT = 16 ± 2.9	Student's t-test	U =92.50		WT v KI, p = 0.6268, ns
										KI = 16 ± 4.4
						post shock				WT = 44 ± 6.4	Student's t-test	t(27)=0.3743		WT v KI, p = 0.7111, ns
										KI = 40 ± 6.8
	d	Morris water maze	time to target (s)	learning		Day 1	4.5mo	WT = 12 animals KI = 14 animals	Male	WT = 49.53727 ± 3.6	Two-way ANOVA; Bonferroni's multiple comparison test	Interaction; F (5, 144) = 0.5799, P=0.7154 Day; F (5, 144) = 18.60, p <0.0001 Gentoype; F (1, 144) = 0.3433, P=0.5588		WT v KI, p >0.9999, ns
										KI = 53.34636 ± 2.6
						Day 2				WT = 26.15242 ± 3.8				WT v KI, p >0.9999, ns
										KI = 25.57262 ± 4.1
						Day 3				WT = 31.86697 ± 3.9				WT v KI, p = 0.6975, ns
										KI =23.30429 ± 4.6
						Day 4				WT = 23.14 ± 4.22				WT v KI, p > 0.9999, ns
										KI = 23.99072± 3.1
						Day 5				WT = 23.34758 ± 5.1				WT v KI, p > 0.9999, ns
										KI = 21.03167 ± 3.7
						Day 6				WT = 19.79212 ± 3.9				WT v KI, p > 0.9999, ns
										KI = 18.81369 ± 2.4
			Time spent in quadrant (s)	Probe test		Target		WT = 9 animals KI = 14 animals		WT = 35 ± 4.1	Two-way Repeated Measures ANOVA; Bonferroni's multiple comparison test	Interaction; F (3, 63) = 0.1219, P=0.9469 Quarter; F (3, 63) = 8.796, p <0.0001 Genotype; F (1, 21) = 0.6333, P=0.4350		WT v KI, p > 0.9999, ns
										KI = 33 ± 3.1
						Opposite				WT = 17 ± 2.8				WT v KI, p > 0.9999, ns
										KI = 18 ± 2.3
						RigKI				WT = 24 ± 3.0				WT v KI, p > 0.9999, ns
										KI = 24± 2.4
						Left				WT = 24 ± 2.0				WT v KI, p > 0.9999, ns
										KI =25 ± 2.0
	e	juvenile-Open field test	Total distance moved (cm)	100 lux		Total distance	p20-21	WT = 35 animals KI = 31 animals	Male	WT = 5509 ± 400	Mann-Whitney U test	U =538		WT vs KI, p = 0.9593, ns
										KI = 5321 ± 264
			Center time (s)			Center time		WT = 35 animals KI = 31 animals	Male	WT = 87 ± 12	Mann-Whitney U test	U =465.5		WT vs KI, p = 0.32, ns
										KI = 103 ± 15
			Velocity (cm/s)					WT = 35 animals KI = 31 animals	Male	WT = 4.6 ± 0.33	Mann-Whitney U test	U =538		WT vs KI, p = 0.9593, ns
										KI = 4.4 ± 0.22
			Total distance moved (cm)	5 min				WT = 35 animals KI = 31 animals	Male	WT = 17 ± 1.2	Two-way ANOVA; Bonferroni's multiple comparison test	Interaction; F (3, 192) = 0.5428, P=0.6535 Time; F (3, 192) = 17.35, P<0.0001 Genotype; F (1, 64) = 0.1459, P=0.7038		5min, WT vs KI, p > 0.9999, ns
										KI = 15 ± 0.91
				10min				WT = 35 animals KI = 31 animals	Male	WT = 13 ± 1.1				10min, WT vs KI, p > 0.9999, ns
										KI = 13 ± 0.74
				15 min				WT = 35 animals KI = 31 animals	Male	WT = 13 ± 1.1				15min, WT vs KI, p > 0.9999, ns
										KI = 13 ± 0.79
				20min				WT = 35 animals KI = 31 animals	Male	WT = 13 ± 1.1				20min, WT vs KI, p > 0.9999, ns
										KI = 12 ± 0.86
	f	Juvenile play	Play duration (s)				P24	WT = 13 pairs KI = 15 pairs	Male	WT = 79 ± 10	Mann-Whitney U test	U =92		WT vs KI, p = 0.8207,ns
										KI = 78 ± 12
	g	Repetitive behaviors-Juvenile	Self-grooming duration (s)				P27	WT = 13 animals KI = 16 animals	Male	WT = 45 ± 7.0	Mann-Whitney U test	U =97		WT vs KI, p = 0.7790, ns
										KI = 56 ± 11.
			Digging duration (s)					WT = 13 animals KI = 16 animals	Male	WT = 15 ± 5.1	Mann-Whitney U test	U =89		WT vs KI, p = 0.5306, ns
										KI = 14 ± 2.7
	h	PUP USV	the number of USV call				P3	WT = 28 animals KI = 22 animals	Male/Female	WT = 190 ± 22	Two-way ANOVA; Bonferroni's HSD multiple comparison test	Interaction; F (3, 190) = 0.1127, P=0.9526 Age; F (3, 190) = 1.186, P=0.3164 Genotype;F (1, 190) = 0.8980, P=0.3445		P3, WT vs KI, p > 0.9999, ns
										KI = 162 ± 17
							P5	WT = 28 animals KI = 22 animals	Male/Female	WT = 186 ± 26				P5, WT vs KI, p > 0.9999, ns
										KI = 166 ± 26
							P7	WT = 29 animals KI = 22 animals	Male/Female	WT = 225 ± 26				P7, WT vs KI, p > 0.9999, ns
										KI = 207 ± 25
							P9	WT = 26 animals KI = 21 animals	Male/Female	WT = 191 ± 27				P9, WT vs KI, p > 0.9999, ns
										KI = 191 ± 22
			average call duration				P3	WT = 28 animals KI = 22 animals	Male/Female	WT = 0.02 ± 0.002	Two-way ANOVA; Bonferroni's HSD multiple comparison test	Interaction; F (3, 189) = 0.5449, P=0.6522 Age; F (3, 189) = 3.160, P=0.0258 Genotype;F (1, 189) = 0.01192, P=0.9132		P3, WT vs KI, p > 0.9999, ns
										KI =0.02 ± 0.0026
							P5	WT = 28 animals KI = 22 animals	Male/Female	WT = 0.02 ± 0.0018				P5, WT vs KI, p > 0.9999, ns
										KI = 0.02 ± 0.0022
							P7	WT = 29 animals KI = 22 animals	Male/Female	WT = 0.02 ± 0.0018				P7, WT vs KI, p > 0.9999, ns
										KI = 0.023 ± 0.0025
							P9	WT = 26 animals KI = 21 animals	Male/Female	WT = 0.016 ±0.0014				P9, WT vs KI, p > 0.9999, ns
										KI =0.018 ± 0.0015
fig s4	a	Input/Output	fEPSP slope (mV/ms)	Fiber volley (mV)		0.05	P19 ~ 27	WT = 11 (4) slices KI = 10 (4) slices	Male	WT = 0.093 ± 0.011	Two-way Repeated Measures ANOVA; bonferroni's multiple comparison test	Interaction; F (10, 182) = 0.09923, p = 0.9998 Fiber Volley; F (1.005, 18.29) = 184.3, p < 0.0001 Genotype; F (1, 19) = 9.243e-007, p = 0.9992		0.05mV, WT vs KI, p > 0.9999, ns
										KI = 0.1 ± 0.013
						0.075				WT = 0.14 ± 0.013				0.075mV, WT vs KI, p > 0.9999, ns
										KI = 0.14 ± 0.017
						0.1				WT = 0.18 ± 0.016				0.1mV, WT vs KI, p > 0.9999, ns
										KI = 0.19 ± 0.02
						0.125				WT = 0.22 ± 0.02				0.125mV, WT vs KI, p > 0.9999, ns
										KI = 0.22 ± 0.023
						0.15				WT = 0.27 ± 0.025				0.15mV, WT vs KI, p > 0.9999, ns
										KI = 0.27 ± 0.027
						0.175				WT = 0.32 ± 0.03				0.175mV, WT vs KI, p > 0.9999, ns
										KI = 0.31 ± 0.031
						0.2				WT = 0.36 ± 0.035				0.2mV, WT vs KI, p > 0.9999, ns
										KI = 0.35 ± 0.035
						0.225				WT = 0.41 ± 0.039				0.225mV, WT vs KI, p > 0.9999, ns
										KI = 0.40 ± 0.039
						0.25				WT = 0.45 ± 0.044				0.25mV, WT vs KI, p > 0.9999, ns
										KI = 0.44 ± 0.043
						0.275				WT = 0.50 ± 0.048				0.275mV, WT vs KI, p > 0.9999, ns
										KI = 0.50 ± 0.050
						0.3				WT = 0.54 ± 0.053				0.3mV, WT vs KI, p > 0.9999, ns
										KI = 0.54 ± 0.054
	b	Paired-pulse facilitation	Paired-pulse facilitation	Inter-pulse Interval (ms)		25	P21 ~ 24	WT = 11 (4) slices KI = 10 (4) slices	Male	WT = 1.7 ± 0.067	Two-way Repeated Measures ANOVA; bonferroni's multiple comparison test	Interaction; F (5, 100) = 3.891, p =0.0029 Interval; F (3.644, 72.88) = 43.31, p < 0.0001 Genotype; F (1, 20) = 0.05813, p = 0.8119		25ms, WT vs KI,p > 0.9999, ns
										KI = 1.8 ± 0.046
						50				WT = 1.9 ± 0.067				50ms, WT vs KI, p > 0.9999, ns
										KI = 1.9 ± 0.075
						75				WT = 1.8 ± 0.064				75ms, WT vs KI, p > 0.9999, ns
										KI = 1.8 ± 0.071
						100				WT = 1.9 ± 0.05				100ms, WT vs KI, p = 0.0265, *
										KI = 1.6 ± 0.053
						200				WT = 1.5 ± 0.063				200ms, WT vs KI, p > 0.9999, ns
										KI = 1.4 ± 0.032
						300				WT = 1.3 ± 0.058				300ms, WT vs KI, p > 0.9999, ns
										KI = 1.4 ± 0.031
	c	NMDA/AMPA ratio	ratio				p21	WT = 13 (9) cells KI = 11 (6) cells	Female	WT = 0.65 ± 0.11	Student's t-test	t(22) = 0.2957		WT vs KI, p = 0.7702, ns
										KI = 0.70 ± 0.13
	d	HF LTP					P19-21	WT = 10 (7) slices KI = 11 (6) slices		WT = 129 ± 5.2	Mann-Whitney U test	U =55		WT vs KI, p >0.9999, ns
										KI = 126 ± 6.2
	e	TBS LTP					P19-21	WT = 11 (6) slices KI = 11 (6) slices		WT = 153 ± 5.9	Student's t-test	t(20) = 0.1642		WT vs KI, p = 0.8712, ns
										KI = 151 ± 8.8
	f	LF LTD					P17-22	WT = 12 (4) slices KI = 12 (4) slices		WT = 74 ± 4.8	Student's t-test	t(22) = 1.456		WT vs KI, p = 0.1596, ns
										KI = 83 ± 3.8
	g	mGluR LTD					P18-20	WT = 13 (5) slices KI = 7 (4) slices		WT = 78 ± 5.6	Student's t-test	t(18) = 0.8250		WT vs KI, p = 0.4202, ns
										KI = 86 ± 7.9
fig s11	a	western blot	Gsk3b expression				P21	WT = 3 animals KI = 3 animals	Male	WT/V = 1 ± 0.07093	Ordinary one-way ANOVA; Tukey's multiple comparison test	F (2, 6) = 0.1393, P=0.8727		WT/V v KI/L, p = 0.9473, ns WT/V v KI/V, p = 0.9762, ns KI/V v KI/L, p = 0.8626, ns
										KI/V = 1.036 ± 0.1711
										KI/L = 0.9464 ± 0.09595
			pGsk3b (s9) expression				P21	WT = 3 animals KI = 3 animals	Male	WT/V = 1 ± 0.004978	Ordinary one-way ANOVA; Tukey's multiple comparison test	F (2, 6) = 0.5325, P=0.6125		WT/V v KI/L, p = 0.9438, ns WT/V v KI/V, p = 0.5974, ns KI/V v KI/L, p = 0.7803, ns
										KI/V = 1.121 ± 0.07745
										KI/L = 1.039 ± 0.1243
	e	dendric arborization of HP neurons	scholl analysis of WT neurons (number of branches)	Elavl2		0	DIV10	Ela S221A = 11 neurrons (3) Ela S221D = 10 neurrons (3)	Male	Ela A = 0±0	Two-way Repeated Measures ANOVA; bonferroni's multiple comparison test	Interaction;F (12, 228) = 5.157, p <0.0001 Radius; F (12, 228) = 48.63, P<0.0001 phospho mimic mutation; F (1, 19) = 16.99, P=0.0006		Ela D v Ela A, p > 0.9999, ns
										Ela D = 0 ± 0
						25				Ela A = 4.9 ± 0.51				Ela D v Ela A, p = 0.2501, ns
										Ela D = 6.8 ± 0.42
						50				Ela A = 4.8 ± 0.91				Ela D v Ela A, p <0.0001, ***
										Ela D = 8.6 ± 0.85
						75				Ela A = 3.6 ± 0.97				Ela D v Ela A, p <0.0001, ***
										Ela D = 9 ± 0.7
						100				Ela A = 2.5 ± 0.49				Ela D v Ela A, p = 0.0002, ***
										Ela D = 6.1 ± 0.8
						125				Ela A = 2 ± 0.45				Ela D v Ela A, p = 0.0267, *
										Ela D = 4.5 ± 0.69
						150				Ela A = 1.4 ± 0.31				Ela D v Ela A, p = 0.1531, ns
										Ela D = 3.4 ± 0.64
						175				Ela A = 1 ± 0.3				Ela D v Ela A, p = 0.0853, ns
										Ela D = 3.2 ± 0.84
						200				Ela A = 0.82 ± 0.26				Ela D v Ela A, p > 0.9999, ns
										Ela D = 2.2 ± 0.94
						225				Ela A = 0.73 ± 0.27				Ela D v Ela A, p > 0.9999, ns
										Ela D = 1.9 ± 0.77
						250				Ela A = 0.45 ± 0.21				Ela D v Ela A, p > 0.9999, ns
										Ela D = 1.4 ± 0.54
						275				Ela A = 0.36 ± 0.2				Ela D v Ela A, p > 0.9999, ns
										Ela D = 1 ± 0.37
						300				Ela A = 0.36 ± 0.2				Ela D v Ela A, p > 0.9999, ns
										Ela D = 0.9 ± 0.43
			scholl analysis of WT neurons (number of branches)	Kalirin7		0	DIV10	KalrnS488A = 12 neurrons (3) Kalrn S488D = 12 neurrons (3)	Male	KalrnA = 0 0 ± 0.0	Two-way Repeated Measures ANOVA; bonferroni's multiple comparison test	Interaction; F (12, 264) = 6.692, p <0.0001 Radius; F (12, 264) = 57.49, P<0.0001 phospho mimic mutation; F (1, 22) = 18.39, P=0.0003		KalrnD v KalrnA, p > 0.9999, ns
										KalrnD = 0 ± 0
						25				KalrnA =5 ± 0.51				KalrnD v KalrnA, p <0.0001, ***
										KalrnD = 9 ± 0.69
						50				KalrnA =4.4 ± 0.6				KalrnD v KalrnA, p <0.0001, ***
										KalrnD = 9.4 ± 1.2
						75				KalrnA =2.9 ± 0.4				KalrnD v KalrnA, p <0.0001, ***
										KalrnD = 7.3 ± 0.83
						100				KalrnA =1.7 ± 0.28				KalrnD v KalrnA, p <0.0001, ***
										KalrnD = 6.1 ± 0.68
						125				KalrnA =1.6 ± 0.4				KalrnD v KalrnA, p = 0.0312, *
										KalrnD = 4.1 ± 0.67
						150				KalrnA =1.1 ± 0.36				KalrnD v KalrnA, p = 0.0312, *
										KalrnD = 3.6 ± 1
						175				KalrnA =0.67 ± 0.28				KalrnD v KalrnA, p = 0.109, ns
										KalrnD = 2.8 ± 0.83
						200				KalrnA =0.5 ± 0.23				KalrnD v KalrnA, p = 0.109, ns
										KalrnD = 2.7 ± 0.71
						225				KalrnA =0.42 ± 0.23				KalrnD v KalrnA, p = 0.694, ns
										KalrnD = 2 ± 0.67
						250				KalrnA =0.42 ± 0.23				KalrnD v KalrnA, p > 0.9999, ns
										KalrnD = 1.5 ± 0.56
						275				KalrnA =0.42 ± 0.23				KalrnD v KalrnA, p > 0.9999, ns
										KalrnD = 1.2 ± 0.53
						300				KalrnA =0.42 ± 0.23				KalrnD v KalrnA, p > 0.9999, ns
										KalrnD = 1.3 ± 0.56
	f	dendric arborization of HP neurons	scholl analysis of KI neurons (number of branches)	Elavl2		0	DIV8	Ela S221A = 14 neurrons (3) Ela S221D = 17 neurrons (3)	Male	Ela A = 0 ± 0	Two-way Repeated Measures ANOVA; bonferroni's multiple comparison test	Interaction;F (12, 348) = 13.64, p <0.0001 Radius; F (12, 348) = 144.7, P<0.0001 phospho mimic mutation; F (1, 29) = 30.01, P<0.0001		Ela D v Ela A, p > 0.9999, ns
										Ela D = 0 ± 0
						25				Ela A = 5.4 ± 0.33				Ela D v Ela A, p <0.0001, ***
										Ela D = 9.6 ± 0.43
						50				Ela A = 4 ± 0.38				Ela D v Ela A, p <0.0001, ***
										Ela D = 8.4 ± 0.67
						75				Ela A = 3 ± 0.39				Ela D v Ela A, p <0.0001, ***
										Ela D = 6 ± 0.57
						100				Ela A = 1.8 ± 0.3				Ela D v Ela A, p <0.0001, ***
										Ela D = 4.3 ± 0.56
						125				Ela A = 1.1 ± 0.25				Ela D v Ela A, p = 0.0083, **
										Ela D = 2.8 ± 0.5
						150				Ela A = 0.29 ± 0.16				Ela D v Ela A, p = 0.1094, ns
										Ela D = 1.6 ± 0.46
						175				Ela A = 0.071 ± 0.071				Ela D v Ela A, p > 0.9999, ns
										Ela D = 0.76 ± 0.41
						200				Ela A = 0 ± 0				Ela D v Ela A, p > 0.9999, ns
										Ela D = 0.65 ± 0.47
						225				Ela A = 0 ± 0				Ela D v Ela A, p > 0.9999, ns
										Ela D = 0.24 ± 0.24
						250				Ela A = 0 ± 0				Ela D v Ela A, p > 0.9999, ns
										Ela D = 0.059 ± 0.059
						275				Ela A = 0 ± 0				Ela D v Ela A, p > 0.9999, ns
										Ela D = 0 ± 0
						300				Ela A = 0 ± 0				Ela D v Ela A, p > 0.9999, ns
										Ela D = 0 ± 0
			scholl analysis of KI neurons (number of branches)	Kalirin7		0	DIV8	KalrnS488A = 16 neurrons (3) Kalrn S488D = 14 neurrons (3)	Male	KalrnA = 0 ± 0	Two-way Repeated Measures ANOVA; bonferroni's multiple comparison test	Interaction; F (12, 336) = 14.57, p <0.0001 Radius; F (12, 336) = 171.6, P<0.0001 phospho mimic mutation; F (1, 28) = 20.67, P<0.0001		KalrnD v KalrnA, p > 0.9999, ns
										KalrnD = 0 ± 0
						25				KalrnA = 6.1 ± 0.27				KalrnD v KalrnA, p <0.0001, ***
										KalrnD = 9.9 ± 0.69
						50				KalrnA = 5.3 ± 0.46				KalrnD v KalrnA, p <0.0001, ***
										KalrnD = 9.6 ± 0.67
						75				KalrnA = 3.9 ± 0.48				KalrnD v KalrnA, p <0.0001, ***
										KalrnD = 7.6 ± 0.65
						100				KalrnA = 2.9 ± 0.57				KalrnD v KalrnA, p = 0.0002, ***
										KalrnD = 5.1 ± 0.4
						125				KalrnA = 2.3 ± 0.51				KalrnD v KalrnA, p > 0.9999, ns
										KalrnD = 3 ± 0.46
						150				KalrnA = 1.4 ± 0.35				KalrnD v KalrnA, p > 0.9999, ns
										KalrnD = 1.7 ± 0.42
						175				KalrnA = 0.69 ± 0.24				KalrnD v KalrnA, p > 0.9999, ns
										KalrnD = 0.36 ± 0.2
						200				KalrnA = 0.31 ± 0.15				KalrnD v KalrnA, p > 0.9999, ns
										KalrnD = 0.21 ± 0.15
						225				KalrnA = 0.13 ± 0.13				KalrnD v KalrnA, p > 0.9999, ns
										KalrnD =0.071 ± 0.071
						250				KalrnA = 0.13 ± 0.13				KalrnD v KalrnA, p > 0.9999, ns
										KalrnD = 0 ± 0
						275				KalrnA = 0.063 ± 0.063				KalrnD v KalrnA, p > 0.9999, ns
										KalrnD = 0 ± 0
						300				KalrnA = 0 ± 0				KalrnD v KalrnA, p > 0.9999, ns
										KalrnD = 0 ± 0
