# Supplementary material for: Lithium normalizes ASD-related neuronal, synaptic, and behavioral phenotypes in DYRK1A-knockin mice
Source: Mol Psychiatry. 2024 Dec 5;30(6):2584–96. doi: 10.1038/s41380-024-02865-2 (PMC12092274; doi:10.1038/s41380-024-02865-2)
Supplement: Supplementary file 3 — Supplementary Table 2 [file 41380_2024_2865_MOESM3_ESM.xls]

## Sheet: P21_DEGs
Differential expression analysis was carried out using DESeq2 with pairwise comparison.
Gene information			RNA-seq probe information		DESeq2 results						Functional annotation
HGNC symbol	Full name	Position (human)	Ensembl ID (mouse)	Position (mouse)	baseMean	log2FC	FC	p-value	adjusted p-value	direction	GO terms	KEGG Pathway
GDF1	growth differentiation factor 1	Chr19:18868545-18896096	ENSMUSG00000109523	Chr8:70782467-70784237	19.9768	-21.2347	-2.46759e+06	5.15143e-14	5.90179e-10	down	SMAD protein signal transduction;cell development;regulation of MAPK cascade;positive regulation of pathway-restricted SMAD protein phosphorylation;BMP signaling pathway;growth;cytokine activity;transforming growth factor beta receptor binding;regulation of apoptotic process;growth factor activity;extracellular space;
KCTD3	potassium channel tetramerization domain containing 3	Chr1:215567392-215621807	ENSMUSG00000026608	Chr1:188703292-188740038	1522.39	0.246838	1.1866	4.20637e-08	0.000238894	up	protein binding;protein homooligomerization;
ALOXE3	arachidonate lipoxygenase 3	Chr17:8095900-8119047	ENSMUSG00000020892	Chr11:69016722-69039941	98.3244	0.960076	1.94541	7.32569e-08	0.000312038	up	protein binding;oxidoreductase activity, acting on single donors with incorporation of molecular oxygen, incorporation of two atoms of oxygen;oxidation-reduction process;metal ion binding;hepoxilin A3 synthase activity;sensory perception of pain;linoleic acid metabolic process;peroxisome proliferator activated receptor signaling pathway;hepoxilin biosynthetic process;lipoxygenase pathway;establis…
ZC3H4	zinc finger CCCH-type containing 4	Chr19:47064187-47113752	ENSMUSG00000059273	Chr7:16134835-16171621	1124.12	0.392874	1.31301	9.80667e-06	0.029832	up	poly(A) RNA binding;metal ion binding;
TFAP2B	transcription factor AP-2 beta	Chr6:50818723-50847613	ENSMUSG00000025927	Chr1:19279138-19308800	23.1953	1.55767	2.94378	1.05055e-05	0.029832	up	transcription factor activity, sequence-specific DNA binding;regulation of transcription, DNA-templated;nucleus;cellular urea homeostasis;cellular creatinine homeostasis;cellular ammonia homeostasis;collecting duct development;distal tubule development;hindlimb morphogenesis;magnesium ion homeostasis;regulation of BMP signaling pathway;phosphate ion homeostasis;sodium ion homeostasis;potassium io…
MYCBPAP	MYCBP associated protein	Chr17:50508384-50531501	ENSMUSG00000039110	Chr11:94392173-94412568	38.6808	-0.951878	-1.93439	1.497e-05	0.0364369	down	protein binding;spermatogenesis;synaptic transmission;cell differentiation;multicellular organismal development;membrane;cytoplasm;
MET	MET proto-oncogene, receptor tyrosine kinase	Chr7:116672390-116798386	ENSMUSG00000009376	Chr6:17463799-17573979	227.56	0.542608	1.4566	2.28755e-05	0.0487191	up	protein binding;semaphorin-plexin signaling pathway;semaphorin receptor activity;negative regulation of hydrogen peroxide-mediated programmed cell death;hepatocyte growth factor-activated receptor activity;endothelial cell morphogenesis;positive regulation of endothelial cell chemotaxis;branching morphogenesis of an epithelial tube;positive chemotaxis;hepatocyte growth factor receptor signaling p…
SLC35F3	solute carrier family 35 member F3	Chr1:233904933-234324516	ENSMUSG00000057060	Chr8:126865734-127122717	421.308	-0.268737	-1.20475	2.58986e-05	0.0490289	down	thiamine transport;membrane;integral component of membrane;

## Sheet: C5BP up
NAME	SIZE	ES	NES	NOM p-val	FDR q-val	FWER p-val	RANK AT MAX	LEADING EDGE
GOBP_VESICLE_MEDIATED_TRANSPORT_IN_SYNAPSE	182	0.210094	3.30299	0	0	0	3652	tags=46%, list=25%, signal=61%
GOBP_SYNAPTIC_VESICLE_EXOCYTOSIS	101	0.241506	2.84551	0	0.00818277	0.018	3526	tags=49%, list=25%, signal=64%
GOBP_CELL_CELL_ADHESION_VIA_PLASMA_MEMBRANE_ADHESION_MOLECULES	230	0.152617	2.70945	0	0.0214861	0.068	3903	tags=42%, list=27%, signal=57%
GOBP_REGULATION_OF_TRANS_SYNAPTIC_SIGNALING	381	0.118803	2.7073	0	0.0161146	0.068	3883	tags=39%, list=27%, signal=51%
GOBP_SYNAPSE_ASSEMBLY	164	0.176616	2.62613	0	0.0246872	0.124	3888	tags=45%, list=27%, signal=60%
GOBP_SYNAPSE_ORGANIZATION	391	0.11548	2.60081	0	0.0249671	0.146	4230	tags=41%, list=29%, signal=56%
GOBP_NEUROTRANSMITTER_SECRETION	137	0.187101	2.59176	0	0.0225695	0.155	3526	tags=43%, list=25%, signal=57%
GOBP_SYNAPTIC_VESICLE_PRIMING	19	0.509079	2.58905	0	0.0203129	0.159	3283	tags=74%, list=23%, signal=95%
GOBP_POSITIVE_REGULATION_OF_EXCITATORY_POSTSYNAPTIC_POTENTIAL	24	0.414576	2.46685	0	0.0417712	0.338	3034	tags=63%, list=21%, signal=79%
GOBP_SYNAPTIC_VESICLE_LOCALIZATION	52	0.289933	2.45622	0.00197628	0.0394955	0.347	3034	tags=50%, list=21%, signal=63%
GOBP_POSITIVE_REGULATION_OF_SYNAPSE_ASSEMBLY	59	0.263798	2.4439	0	0.0390275	0.364	4994	tags=61%, list=35%, signal=93%
GOBP_MICROTUBULE_POLYMERIZATION_OR_DEPOLYMERIZATION	116	0.193145	2.43464	0	0.0380357	0.38	5796	tags=59%, list=40%, signal=99%
GOBP_MODULATION_OF_EXCITATORY_POSTSYNAPTIC_POTENTIAL	36	0.345305	2.41746	0	0.0407374	0.431	3034	tags=56%, list=21%, signal=70%
GOBP_REGULATION_OF_MICROTUBULE_POLYMERIZATION_OR_DEPOLYMERIZATION	83	0.226045	2.40942	0	0.0410544	0.458	5948	tags=64%, list=41%, signal=108%
GOBP_CALCIUM_DEPENDENT_CELL_CELL_ADHESION_VIA_PLASMA_MEMBRANE_CELL_ADHESION_MOLECULES	35	0.341196	2.40935	0	0.0383174	0.458	4553	tags=66%, list=32%, signal=96%
GOBP_PRESYNAPSE_ORGANIZATION	45	0.308222	2.39125	0	0.0409588	0.495	3888	tags=58%, list=27%, signal=79%
GOBP_CYTOSKELETON_DEPENDENT_INTRACELLULAR_TRANSPORT	187	0.147413	2.37818	0	0.0424407	0.533	3135	tags=36%, list=22%, signal=46%
GOBP_REGULATION_OF_MICROTUBULE_POLYMERIZATION	53	0.273134	2.36472	0	0.0445145	0.57	5038	tags=62%, list=35%, signal=96%
GOBP_CHEMICAL_SYNAPTIC_TRANSMISSION_POSTSYNAPTIC	90	0.211069	2.35064	0	0.0471806	0.617	5769	tags=61%, list=40%, signal=101%
GOBP_NEGATIVE_REGULATION_OF_MICROTUBULE_POLYMERIZATION_OR_DEPOLYMERIZATION	39	0.315746	2.33957	0	0.0486314	0.656	6162	tags=74%, list=43%, signal=130%
GOBP_POSITIVE_REGULATION_OF_CELLULAR_COMPONENT_BIOGENESIS	448	0.0954668	2.33778	0	0.0466131	0.658	7173	tags=59%, list=50%, signal=114%
GOBP_EXOCYTOSIS	311	0.113977	2.33019	0	0.0472935	0.684	7040	tags=60%, list=49%, signal=115%
GOBP_SISTER_CHROMATID_COHESION	49	0.280129	2.32865	0.00204082	0.0455493	0.686	5374	tags=65%, list=37%, signal=104%
GOBP_SYNAPTIC_VESICLE_RECYCLING	65	0.242791	2.32354	0	0.045765	0.704	3823	tags=51%, list=27%, signal=69%
GOBP_MICROTUBULE_POLYMERIZATION	80	0.213172	2.31368	0	0.0474513	0.729	5038	tags=56%, list=35%, signal=86%

## Sheet: C5CC up
NAME	SIZE	ES	NES	NOM p-val	FDR q-val	FWER p-val	RANK AT MAX	LEADING EDGE
GOCC_PRESYNAPTIC_ACTIVE_ZONE	72	0.329279	3.25697	0	0	0	3675	tags=58%, list=26%, signal=78%
GOCC_CYTOSOLIC_RIBOSOME	91	0.29097	3.21757	0	0	0	6585	tags=75%, list=46%, signal=137%
GOCC_CYTOSOLIC_SMALL_RIBOSOMAL_SUBUNIT	38	0.437769	3.17245	0	0	0	6585	tags=89%, list=46%, signal=165%
GOCC_RIBOSOMAL_SUBUNIT	167	0.191696	2.91517	0	0.000602669	0.002	7347	tags=70%, list=51%, signal=142%
GOCC_SYNAPTIC_MEMBRANE	348	0.13723	2.90415	0	0.000482135	0.002	3940	tags=41%, list=27%, signal=55%
GOCC_RIBOSOME	196	0.174929	2.86705	0	0.000401779	0.002	7347	tags=68%, list=51%, signal=138%
GOCC_NEURON_TO_NEURON_SYNAPSE	337	0.132862	2.82575	0	0.000518375	0.003	3978	tags=41%, list=28%, signal=55%
GOCC_GLUTAMATERGIC_SYNAPSE	306	0.141589	2.81938	0	0.000453578	0.003	4819	tags=47%, list=34%, signal=70%
GOCC_PRESYNAPSE	456	0.106246	2.66874	0	0.00169103	0.012	3848	tags=37%, list=27%, signal=49%
GOCC_CLATHRIN_COATED_PIT	67	0.272573	2.65584	0	0.00164748	0.013	4896	tags=61%, list=34%, signal=92%
GOCC_INTRINSIC_COMPONENT_OF_POSTSYNAPTIC_DENSITY_MEMBRANE	53	0.295669	2.58987	0	0.00208246	0.018	3359	tags=53%, list=23%, signal=69%
GOCC_INTRINSIC_COMPONENT_OF_POSTSYNAPTIC_SPECIALIZATION_MEMBRANE	75	0.250464	2.54854	0	0.00285548	0.027	4276	tags=55%, list=30%, signal=77%
GOCC_EXCITATORY_SYNAPSE	49	0.300111	2.52155	0.00406504	0.00292646	0.03	3034	tags=51%, list=21%, signal=64%
GOCC_SMALL_RIBOSOMAL_SUBUNIT	64	0.261791	2.50381	0	0.00307565	0.034	6585	tags=72%, list=46%, signal=132%
GOCC_POSTSYNAPTIC_SPECIALIZATION_MEMBRANE	110	0.204052	2.47517	0	0.00429577	0.05	4276	tags=50%, list=30%, signal=71%
GOCC_POSTSYNAPTIC_MEMBRANE	254	0.132361	2.43768	0	0.00567498	0.07	5431	tags=51%, list=38%, signal=80%
GOCC_POSTSYNAPTIC_DENSITY_MEMBRANE	86	0.221088	2.3874	0	0.00713395	0.09	3359	tags=45%, list=23%, signal=59%
GOCC_MICROTUBULE_END	33	0.349857	2.36128	0	0.00839269	0.111	4565	tags=67%, list=32%, signal=97%
GOCC_ENDOLYSOSOME_MEMBRANE	17	0.459298	2.32735	0.00194932	0.010134	0.143	5243	tags=82%, list=36%, signal=129%
GOCC_PRESYNAPTIC_MEMBRANE	134	0.170222	2.31813	0	0.00994764	0.148	4119	tags=46%, list=29%, signal=63%
GOCC_PRESYNAPTIC_ACTIVE_ZONE_MEMBRANE	26	0.361935	2.23455	0.00401606	0.0163551	0.235	3652	tags=62%, list=25%, signal=82%
GOCC_SITE_OF_POLARIZED_GROWTH	162	0.142343	2.13391	0	0.0279065	0.375	7471	tags=66%, list=52%, signal=136%
GOCC_PRESYNAPTIC_ACTIVE_ZONE_CYTOPLASMIC_COMPONENT	16	0.441017	2.12984	0	0.027238	0.38	4448	tags=75%, list=31%, signal=108%
GOCC_SPINDLE	364	0.0956158	2.12683	0.00399202	0.0266254	0.385	7506	tags=62%, list=52%, signal=126%
GOCC_MYOSIN_FILAMENT	18	0.419998	2.10392	0.00189394	0.02986	0.441	5150	tags=78%, list=36%, signal=121%
GOCC_INTRINSIC_COMPONENT_OF_SYNAPTIC_MEMBRANE	151	0.1446	2.08413	0.0019305	0.0322547	0.475	3940	tags=42%, list=27%, signal=57%
GOCC_MYOSIN_COMPLEX	45	0.253348	2.04943	0.0077821	0.0383718	0.555	3716	tags=51%, list=26%, signal=69%
GOCC_AXON_CYTOPLASM	60	0.223219	2.03111	0.00397614	0.041358	0.588	3033	tags=43%, list=21%, signal=55%

## Sheet: ASD_RISK up
NAME	SIZE	ES	NES	NOM p-val	FDR q-val	FWER p-val	RANK AT MAX	LEADING EDGE
FMRPTARGETS	713	0.256912	7.8564	0	0	0	4816	tags=58%, list=34%, signal=83%
COEX_DOWN_M12_VOINEAGU	389	0.157294	3.47268	0	0	0	7038	tags=64%, list=49%, signal=123%
SFARIGENE	903	0.0784475	2.62433	0	0.000518518	0.001	1553	tags=18%, list=11%, signal=19%
DENOVOMISS	1452	0.0540176	2.26031	0.0040568	0.00279444	0.009	5578	tags=44%, list=39%, signal=64%
SFARIGENE(HIGH CONFIDENCE)	424	0.0784279	1.86926	0.0122951	0.031462	0.105	2058	tags=22%, list=14%, signal=25%
DENOVOVARIANTS	299	0.0935015	1.84704	0.0101215	0.0290551	0.115	9597	tags=76%, list=67%, signal=224%
SCHIZOPHRENIA_GWAS	301	0.0846358	1.70709	0.02	0.0515474	0.222	6545	tags=54%, list=46%, signal=97%
PARKINSON	93	0.136413	1.554	0.0527383	0.0990115	0.431	9335	tags=78%, list=65%, signal=222%
BIPOLAR	964	0.0428616	1.49067	0.0703125	0.115214	0.52	7492	tags=56%, list=52%, signal=109%
SCHIZOPHRENIA_SZGENE	746	0.0431472	1.34026	0.139165	0.19401	0.738	2051	tags=18%, list=14%, signal=20%
ALZHEIMER	160	0.0759356	1.13509	0.284836	0.359619	0.955	7006	tags=56%, list=49%, signal=109%
DEG_DOWN_VOINEAGU	119	0.0817944	1.03817	0.396825	0.447907	0.99	4994	tags=43%, list=35%, signal=65%
HUNTINGTON	141	0.0682749	0.957863	0.48723	0.528027	0.995	1678	tags=18%, list=12%, signal=21%
INTELLECTUALDISABILITY	33	0.123088	0.834212	0.6673	0.67026	0.999	10867	tags=88%, list=76%, signal=359%

## Sheet: C5BP down
NAME	SIZE	ES	NES	NOM p-val	FDR q-val	FWER p-val	RANK AT MAX	LEADING EDGE
GOBP_RESPONSE_TO_TOPOLOGICALLY_INCORRECT_PROTEIN	145	-0.196707	-2.74802	0	0.05355	0.049	7017	tags=68%, list=49%, signal=132%
GOBP_OLIGODENDROCYTE_DIFFERENTIATION	90	-0.229157	-2.54989	0	0.128947	0.209	6471	tags=68%, list=45%, signal=122%
GOBP_PROTEIN_FOLDING	175	-0.162757	-2.46812	0	0.154494	0.344	8369	tags=74%, list=58%, signal=176%
GOBP_ORGANIC_ACID_CATABOLIC_PROCESS	198	-0.150981	-2.44009	0	0.144335	0.412	5121	tags=51%, list=36%, signal=77%
GOBP_POSITIVE_REGULATION_OF_CYTOSOLIC_CALCIUM_ION_CONCENTRATION_INVOLVED_IN_PHOSPHOLIPASE_C_ACTIVATING_G_PROTEIN_COUPLED_SIGNALING_PATHWAY	21	-0.428193	-2.3633	0	0.200416	0.599	5492	tags=81%, list=38%, signal=131%
GOBP_RESPIRATORY_SYSTEM_DEVELOPMENT	177	-0.152313	-2.33449	0	0.20687	0.68	6204	tags=58%, list=43%, signal=101%
GOBP_MONOCARBOXYLIC_ACID_METABOLIC_PROCESS	440	-0.0948896	-2.29034	0	0.237752	0.798	2534	tags=27%, list=18%, signal=32%
GOBP_VENTRICULAR_CARDIAC_MUSCLE_TISSUE_DEVELOPMENT	47	-0.279025	-2.23251	0.00194553	0.304771	0.902	7626	tags=81%, list=53%, signal=172%
GOBP_CHAPERONE_MEDIATED_PROTEIN_FOLDING	63	-0.244739	-2.21616	0	0.30006	0.924	7223	tags=75%, list=50%, signal=149%
GOBP_VENTRICULAR_CARDIAC_MUSCLE_TISSUE_MORPHOGENESIS	39	-0.299816	-2.21376	0.00203252	0.274318	0.926	6761	tags=77%, list=47%, signal=145%
GOBP_LIPID_OXIDATION	99	-0.189132	-2.20551	0.00201207	0.263268	0.934	4997	tags=54%, list=35%, signal=81%
GOBP_CARDIAC_MUSCLE_TISSUE_MORPHOGENESIS	46	-0.269765	-2.20123	0.00410678	0.247888	0.939	6761	tags=74%, list=47%, signal=139%
GOBP_DICARBOXYLIC_ACID_METABOLIC_PROCESS	77	-0.212887	-2.19874	0.00207039	0.23345	0.945	8159	tags=78%, list=57%, signal=179%
GOBP_BRANCH_ELONGATION_OF_AN_EPITHELIUM	16	-0.456198	-2.18498	0	0.236211	0.961	6029	tags=88%, list=42%, signal=151%
GOBP_PATTERN_SPECIFICATION_PROCESS	351	-0.100895	-2.17091	0	0.243136	0.97	6204	tags=53%, list=43%, signal=91%
GOBP_FATTY_ACID_METABOLIC_PROCESS	292	-0.111372	-2.15724	0	0.248492	0.977	2568	tags=29%, list=18%, signal=34%
GOBP_GLIAL_CELL_DIFFERENTIATION	198	-0.129915	-2.13656	0	0.266678	0.985	7017	tags=62%, list=49%, signal=119%
GOBP_GLIOGENESIS	255	-0.116721	-2.12704	0.00795229	0.269855	0.99	6471	tags=56%, list=45%, signal=101%
GOBP_XENOBIOTIC_METABOLIC_PROCESS	55	-0.243062	-2.11548	0.00596422	0.275786	0.992	6714	tags=71%, list=47%, signal=133%
GOBP_RESPONSE_TO_LEUKEMIA_INHIBITORY_FACTOR	88	-0.189791	-2.11111	0	0.270132	0.993	8398	tags=77%, list=58%, signal=185%
GOBP_CELLULAR_RESPONSE_TO_UNFOLDED_PROTEIN	88	-0.189631	-2.10263	0	0.270538	0.993	6930	tags=67%, list=48%, signal=129%
GOBP_APPENDAGE_MORPHOGENESIS	118	-0.165178	-2.09361	0.00214133	0.27359	0.995	7636	tags=69%, list=53%, signal=147%
GOBP_SPECIFICATION_OF_SYMMETRY	115	-0.165886	-2.08917	0.00194553	0.269862	0.995	7636	tags=70%, list=53%, signal=147%
GOBP_CELLULAR_RESPONSE_TO_TOPOLOGICALLY_INCORRECT_PROTEIN	107	-0.173513	-2.08007	0.004	0.272566	0.998	6930	tags=65%, list=48%, signal=125%
GOBP_METANEPHROS_DEVELOPMENT	78	-0.198269	-2.07203	0.00195312	0.27477	0.999	5460	tags=58%, list=38%, signal=93%
GOBP_N_TERMINAL_PROTEIN_AMINO_ACID_MODIFICATION	29	-0.328876	-2.0694	0.00769231	0.268115	0.999	7180	tags=83%, list=50%, signal=165%
GOBP_NEGATIVE_REGULATION_OF_FIBROBLAST_GROWTH_FACTOR_RECEPTOR_SIGNALING_PATHWAY	16	-0.431302	-2.0694	0.00796813	0.258185	0.999	5488	tags=81%, list=38%, signal=131%
GOBP_REGULATION_OF_OLIGODENDROCYTE_DIFFERENTIATION	39	-0.270419	-2.06875	0.0041841	0.249553	0.999	5708	tags=67%, list=40%, signal=110%
GOBP_REGULATION_OF_ENDOTHELIAL_CELL_CHEMOTAXIS	17	-0.409294	-2.05454	0	0.262595	0.999	5963	tags=82%, list=41%, signal=141%

## Sheet: C5CC down
NAME	SIZE	ES	NES	NOM p-val	FDR q-val	FWER p-val	RANK AT MAX	LEADING EDGE
GOCC_ENDOPLASMIC_RETICULUM_PROTEIN_CONTAINING_COMPLEX	115	-0.175975	-2.19198	0.0021645	0.257635	0.293	5867	tags=58%, list=41%, signal=98%
GOCC_MOTILE_CILIUM	169	-0.135896	-2.04487	0.0056926	0.320235	0.582	8108	tags=70%, list=56%, signal=158%
GOCC_CILIARY_MEMBRANE	59	-0.227292	-2.04327	0.00585938	0.215211	0.587	5275	tags=59%, list=37%, signal=93%
GOCC_MITOCHONDRIAL_MATRIX	440	-0.0816368	-1.958	0	0.271862	0.773	9776	tags=76%, list=68%, signal=230%
GOCC_SMALL_SUBUNIT_PROCESSOME	37	-0.26779	-1.92946	0.00402414	0.258889	0.838	8983	tags=89%, list=62%, signal=237%
GOCC_PLATELET_DENSE_GRANULE	16	-0.391052	-1.87712	0.0177165	0.291858	0.912	4269	tags=69%, list=30%, signal=98%
GOCC_POLE_PLASM	16	-0.367584	-1.76338	0.0221328	0.46944	0.991	4606	tags=69%, list=32%, signal=101%
GOCC_DYNEIN_AXONEMAL_PARTICLE	18	-0.339207	-1.69767	0.0181087	0.577031	0.998	8708	tags=94%, list=61%, signal=239%
GOCC_MYELIN_SHEATH	42	-0.195479	-1.49595	0.062635	1	1	4387	tags=50%, list=31%, signal=72%
GOCC_NON_MOTILE_CILIUM	123	-0.108715	-1.42591	0.088015	1	1	8503	tags=70%, list=59%, signal=170%
GOCC_VOLTAGE_GATED_SODIUM_CHANNEL_COMPLEX	15	-0.305327	-1.41566	0.115702	1	1	2325	tags=47%, list=16%, signal=56%
GOCC_ENDOPLASMIC_RETICULUM_EXIT_SITE	24	-0.232999	-1.38211	0.109091	1	1	11033	tags=100%, list=77%, signal=429%
GOCC_BLOOD_MICROPARTICLE	65	-0.146895	-1.37871	0.13035	1	1	2101	tags=29%, list=15%, signal=34%
GOCC_MICROBODY	128	-0.105853	-1.37463	0.119231	1	1	10061	tags=80%, list=70%, signal=266%
GOCC_DYNEIN_COMPLEX	52	-0.157025	-1.3632	0.122	1	1	3281	tags=38%, list=23%, signal=50%
GOCC_9PLUS0_NON_MOTILE_CILIUM	95	-0.11725	-1.34494	0.120155	1	1	3169	tags=34%, list=22%, signal=43%
GOCC_DESMOSOME	19	-0.257971	-1.34452	0.134146	1	1	3107	tags=47%, list=22%, signal=60%
GOCC_CORNIFIED_ENVELOPE	20	-0.248969	-1.3417	0.146694	1	1	6490	tags=70%, list=45%, signal=127%
GOCC_9PLUS2_MOTILE_CILIUM	106	-0.110316	-1.3352	0.160321	1	1	8056	tags=67%, list=56%, signal=151%
GOCC_ACTIN_FILAMENT_BUNDLE	74	-0.128718	-1.30995	0.15251	1	1	11759	tags=95%, list=82%, signal=517%
GOCC_INTERCELLULAR_BRIDGE	69	-0.134905	-1.30868	0.162651	1	1	8905	tags=75%, list=62%, signal=197%
GOCC_MICROBODY_LUMEN	42	-0.167962	-1.27667	0.172	1	1	5466	tags=55%, list=38%, signal=88%
GOCC_DNA_PACKAGING_COMPLEX	59	-0.136337	-1.2551	0.174468	1	1	973	tags=20%, list=7%, signal=22%
GOCC_PLATELET_ALPHA_GRANULE_MEMBRANE	15	-0.270162	-1.25061	0.203629	1	1	2830	tags=47%, list=20%, signal=58%
GOCC_SPECIFIC_GRANULE_MEMBRANE	72	-0.125652	-1.24856	0.191406	1	1	8786	tags=74%, list=61%, signal=188%
GOCC_MULTIVESICULAR_BODY	46	-0.154213	-1.23612	0.20396	1	1	3104	tags=37%, list=22%, signal=47%
GOCC_ENDOSOME_LUMEN	23	-0.218479	-1.23276	0.233663	1	1	8741	tags=83%, list=61%, signal=210%
GOCC_PROTEIN_PHOSPHATASE_TYPE_1_COMPLEX	15	-0.266165	-1.22176	0.216327	1	1	6721	tags=73%, list=47%, signal=138%
GOCC_FICOLIN_1_RICH_GRANULE	154	-0.0836111	-1.22065	0.213992	1	1	1239	tags=17%, list=9%, signal=18%

## Sheet: ASD_RISK down
NAME	SIZE	ES	NES	NOM p-val	FDR q-val	FWER p-val	RANK AT MAX	LEADING EDGE
COEX_UP_M16_VOINEAGU	342	-0.0821351	-1.74533	0.021611	0.12565	0.191	5658	tags=47%, list=39%, signal=76%
OXIDATIVESTRESS	52	-0.105933	-0.890174	0.591182	1	0.999	2907	tags=31%, list=20%, signal=38%
NEUROGENERATIVE	51	-0.107352	-0.889235	0.588583	1	0.999	1282	tags=20%, list=9%, signal=21%
DEG_UP_VOINEAGU	80	-0.0831841	-0.866903	0.636166	0.925867	0.999	1687	tags=20%, list=12%, signal=23%
ASD_AUTISMKB	154	-0.0563422	-0.824693	0.707071	0.816985	1	6201	tags=49%, list=43%, signal=85%
AMYOTHROPHICLATERALSCLEROSIS	21	-0.150172	-0.813738	0.704365	0.695446	1	4691	tags=48%, list=33%, signal=71%
