# Supplementary material for: Lithium normalizes ASD-related neuronal, synaptic, and behavioral phenotypes in DYRK1A-knockin mice
Source: Mol Psychiatry. 2024 Dec 5;30(6):2584–96. doi: 10.1038/s41380-024-02865-2 (PMC12092274; doi:10.1038/s41380-024-02865-2)
Supplement: Supplementary file 4 — Supplementary Table 3 [file 41380_2024_2865_MOESM4_ESM.xls]

## Sheet: Dyrk1a_adult_DEGs
Differential expression analysis was carried out using DESeq2 with pairwise comparison.
Gene information			RNA-seq probe information		DESeq2 results						Functional annotation
HGNC symbol	Full name	Position (human)	Ensembl ID (mouse)	Position (mouse)	baseMean	log2FC	FC	p-value	adjusted p-value	direction	GO terms	KEGG Pathway
REC8	REC8 meiotic recombination protein	Chr14:24171853-24180257	ENSMUSG00000002324	Chr14:55855494-55862852	114.144	0.795348	1.7355	2.51934e-11	2.21425e-07	up	meiotic nuclear division;reciprocal meiotic recombination;nuclear chromosome;sister chromatid cohesion;protein binding;spermatogenesis;nucleus;spermatid development;synaptonemal complex;synaptonemal complex assembly;double-strand break repair via homologous recombination;oocyte maturation;fertilization;condensed nuclear chromosome;lateral element;synapsis;meiotic cohesin complex;nuclear meiotic c…
INPP5F	inositol polyphosphate-5-phosphatase F	Chr10:119726097-119829278	ENSMUSG00000042105	Chr7:128213052-128298149	2338.4	-0.183441	-1.13559	2.16577e-07	0.000924276	down	phosphoric ester hydrolase activity;intracellular;phosphatidylinositol-mediated signaling;cardiac muscle hypertrophy in response to stress;phosphatidylinositol catabolic process;regulation of protein kinase B signaling;vacuolar proton-transporting V-type ATPase complex assembly;
UNC45B	unc-45 myosin chaperone B	Chr17:35147817-35189345	ENSMUSG00000018845	Chr11:82801376-82834229	27.781	-1.55129	-2.93079	2.62907e-07	0.000924276	down	binding;lens development in camera-type eye;muscle organ development;protein binding;cell differentiation;cytosol;cytoplasm;Hsp90 protein binding;chaperone-mediated protein folding;
UCP2	uncoupling protein 2	Chr11:73974667-73983307	ENSMUSG00000033685	Chr7:100142544-100151227	476.298	0.458678	1.37428	5.11836e-07	0.00149951	up	response to hypoxia;small molecule metabolic process;protein binding;respiratory electron transport chain;proton transport;mitochondrial inner membrane;cellular metabolic process;transport;translation;structural constituent of ribosome;integral component of membrane;mitochondrion;regulation of mitochondrial membrane potential;cytoplasm;cellular response to glucose stimulus;liver regeneration;nega…
SCML2	Scm polycomb group protein like 2	ChrX:18239314-18354727	ENSMUSG00000000037	ChrX:159865521-160041209	40.3661	1.50059	2.82959	6.23604e-07	0.00156596	up	PcG protein complex;anatomical structure morphogenesis;protein binding;transcription factor activity, sequence-specific DNA binding;regulation of transcription, DNA-templated;transcription, DNA-templated;DNA binding;nucleus;
BCAS3	BCAS3 microtubule associated cell migration factor	Chr17:60677453-61392838	ENSMUSG00000059439	Chr11:85243993-85716884	996.932	-0.231773	-1.17428	9.76248e-07	0.00214506	down	nucleolus;histone acetyltransferase binding;transcriptionally active chromatin;response to starvation;positive regulation of intracellular protein transport;acetyltransferase activator activity;negative regulation of focal adhesion assembly;tube formation;positive regulation of endothelial cell migration;activation of GTPase activity;negative regulation of GTPase activity;positive regulation of a…
PIK3R3	phosphoinositide-3-kinase regulatory subunit 3	Chr1:46040140-46133036	ENSMUSG00000028698	Chr4:116078815-116160253	1225.57	0.231587	1.17413	2.37974e-06	0.0046479	up	phosphatidylinositol biosynthetic process;1-phosphatidylinositol-3-kinase regulator activity;positive regulation of glucose import in response to insulin stimulus;regulation of phosphatidylinositol 3-kinase activity;phosphatidylinositol 3-kinase complex;phosphatidylinositol-3-phosphate biosynthetic process;1-phosphatidylinositol-3-kinase activity;insulin receptor signaling pathway;small molecule …
EPS8L1	EPS8 like 1	Chr19:55072020-55087923	ENSMUSG00000006154	Chr7:4463673-4483486	137.662	-1.09229	-2.13213	4.92687e-06	0.00866045	down	protein binding;T cell receptor binding;positive regulation of ruffle assembly;Rac guanyl-nucleotide exchange factor activity;ruffle membrane;protein complex;extracellular exosome;Rho protein signal transduction;regulation of Rho protein signal transduction;Rho guanyl-nucleotide exchange factor activity;positive regulation of GTPase activity;actin binding;cytoplasm;phosphorylation;kinase activity;
RAPGEF5	Rap guanine nucleotide exchange factor 5	Chr7:22118238-22357144	ENSMUSG00000041992	Chr12:117480099-117723472	2884.72	0.122472	1.0886	7.34171e-06	0.0111612	up	Ras guanyl-nucleotide exchange factor activity;GTP-dependent protein binding;Rap guanyl-nucleotide exchange factor activity;guanyl-nucleotide exchange factor activity;positive regulation of GTPase activity;small GTPase mediated signal transduction;nervous system development;nucleus;intracellular signal transduction;intracellular;
DYRK1A	dual specificity tyrosine phosphorylation regulated kinase 1A	Chr21:37365790-37517450	ENSMUSG00000022897	Chr16:94370869-94496376	1465.46	0.187272	1.13861	7.61942e-06	0.0111612	up	positive regulation of protein deacetylation;negative regulation of DNA damage response, signal transduction by p53 class mediator;peptidyl-threonine phosphorylation;protein self-association;tau protein binding;circadian rhythm;protein serine/threonine/tyrosine kinase activity;protein autophosphorylation;mitotic cell cycle;nuclear speck;protein binding;non-membrane spanning protein tyrosine kinas…
MXD4	MAX dimerization protein 4	Chr4:2247432-2262294	ENSMUSG00000037235	Chr5:34331227-34345064	1942.97	0.220899	1.16546	1.27927e-05	0.0172977	up	protein binding;negative regulation of cell proliferation;negative regulation of transcription from RNA polymerase II promoter;transcription corepressor activity;protein dimerization activity;transcription, DNA-templated;nucleus;
HEG1	heart development protein with EGF like domains 1	Chr3:124965710-125055958	ENSMUSG00000075254	Chr16:33504740-33591946	920.698	-0.253515	-1.19211	1.39937e-05	0.0175701	down	cell-cell junction assembly;protein binding;extracellular region;integral component of membrane;calcium ion binding;external side of plasma membrane;cell surface;cell-cell junction;in utero embryonic development;post-embryonic development;heart development;ventricular septum development;multicellular organism growth;lung development;endothelial cell morphogenesis;vasculogenesis;cell-cell junction…
INTS4	integrator complex subunit 4	Chr11:77878720-77994678	ENSMUSG00000025133	Chr7:97130163-97190602	512.711	-0.283142	-1.21684	1.85779e-05	0.0217708	down	binding;integrator complex;snRNA processing;protein binding;
SIPA1	signal-induced proliferation-associated 1	Chr11:65585395-65650930	ENSMUSG00000056917	Chr19:5701213-5713735	306.044	-0.381707	-1.30288	2.14795e-05	0.0235979	down	negative regulation of cell adhesion;negative regulation of cell cycle;negative regulation of cell growth;cell proliferation;protein binding;regulation of small GTPase mediated signal transduction;perinuclear region of cytoplasm;cytosol;cytoskeleton organization;positive regulation of GTPase activity;GTPase activator activity;signal transduction;intracellular signal transduction;membrane;nucleus;…
NPY	neuropeptide Y	Chr7:24284163-24291865	ENSMUSG00000029819	Chr6:49799690-49806487	796.53	-0.24707	-1.18679	2.61781e-05	0.0270681	down	positive regulation of appetite;adult feeding behavior;behavior;G-protein coupled receptor signaling pathway, coupled to cyclic nucleotide second messenger;response to yeast;blood circulation;movement of cell or subcellular component;antifungal humoral response;regulation of appetite;neuropeptide hormone activity;calcium channel regulator activity;defense response to Gram-positive bacterium;antib…
LRRK2	leucine rich repeat kinase 2	Chr12:40196744-40369285	ENSMUSG00000036273	Chr15:91557378-91700323	1375.72	0.380028	1.30137	2.78757e-05	0.0272222	up	binding;protein binding;negative regulation of peroxidase activity;regulation of branching morphogenesis of a nerve;negative regulation of protein processing involved in protein targeting to mitochondrion;negative regulation of thioredoxin peroxidase activity by peptidyl-threonine phosphorylation;negative regulation of autophagosome assembly;negative regulation of late endosome to lysosome transp…
LUZP2	leucine zipper protein 2	Chr11:24496970-25082631	ENSMUSG00000063297	Chr7:54485246-54918633	3192.95	-0.220142	-1.16485	3.16856e-05	0.0293142	down	extracellular region;
ZNF426	zinc finger protein 426	Chr19:9523224-9538627	ENSMUSG00000059475	Chr9:20379845-20404042	504.467	0.221758	1.16615	3.58569e-05	0.0315146	up	protein binding;intracellular;regulation of transcription, DNA-templated;transcription, DNA-templated;metal ion binding;nucleic acid binding;DNA binding;nucleus;
THEM6	thioesterase superfamily member 6	Chr8:142727203-142736927	ENSMUSG00000056665	Chr15:74593053-74596488	713.218	-0.214218	-1.16008	4.19983e-05	0.0351546	down	extracellular region;
AUP1	AUP1 lipid droplet regulating VLDL assembly factor	Chr2:74526645-74529939	ENSMUSG00000068328	Chr6:83031502-83034789	1113.8	0.229886	1.17274	4.63163e-05	0.0354468	up	Hrd1p ubiquitin ligase ERAD-L complex;ubiquitin-protein transferase activator activity;ubiquitin binding;extracellular exosome;retrograde protein transport, ER to cytosol;protein binding;integral component of endoplasmic reticulum membrane;regulation of catalytic activity;ER-associated ubiquitin-dependent protein catabolic process;membrane;
VSIR	V-set immunoregulatory receptor	null	ENSMUSG00000020101	Chr10:60182630-60208463	568.916	-0.231661	-1.17419	4.63805e-05	0.0354468	down
RNASEH2A	ribonuclease H2 subunit A	Chr19:12806580-12813638	ENSMUSG00000052926	Chr8:85683239-85696396	284.511	0.335706	1.26199	5.30743e-05	0.0388725	up	ribonuclease H2 complex;DNA replication, removal of RNA primer;RNA metabolic process;RNA catabolic process;RNA phosphodiester bond hydrolysis;ribonuclease activity;RNA-DNA hybrid ribonuclease activity;DNA replication;mismatch repair;RNA phosphodiester bond hydrolysis, endonucleolytic;RNA binding;metal ion binding;nucleoplasm;nucleic acid binding;cytoplasm;
WDPCP	WD repeat containing planar cell polarity effector	Chr2:63121383-63827843	ENSMUSG00000020319	Chr11:21522235-21848989	140.104	0.485927	1.40049	5.73759e-05	0.0403421	up	protein binding;septin cytoskeleton organization;regulation of embryonic cell shape;regulation of protein localization;apical plasma membrane;axoneme;cell cortex;cilium morphogenesis;cytoskeleton;plasma membrane;nervous system development;cilium assembly;smoothened signaling pathway;palate development;embryonic organ development;camera-type eye development;kidney development;establishment of prot…

## Sheet: C5BP up
NAME	SIZE	ES	NES	NOM p-val	FDR q-val	FWER p-val	RANK AT MAX	LEADING EDGE
GOBP_MRNA_PROCESSING	431	0.161908	3.92108	0	0	0	7185	tags=65%, list=49%, signal=125%
GOBP_RNA_SPLICING	376	0.147241	3.2417	0	0	0	7185	tags=64%, list=49%, signal=123%
GOBP_RNA_SPLICING_VIA_TRANSESTERIFICATION_REACTIONS	271	0.153756	2.92171	0	0.00210496	0.008	7185	tags=65%, list=49%, signal=125%
GOBP_PROTEIN_DEMETHYLATION	33	0.42812	2.91	0	0.00157872	0.008	2597	tags=61%, list=18%, signal=74%
GOBP_RIBONUCLEOPROTEIN_COMPLEX_BIOGENESIS	401	0.125851	2.86469	0	0.00220604	0.014	10353	tags=84%, list=71%, signal=283%
GOBP_RIBONUCLEOPROTEIN_COMPLEX_SUBUNIT_ORGANIZATION	172	0.184139	2.77364	0	0.0047293	0.035	7741	tags=72%, list=53%, signal=151%
GOBP_DEMETHYLATION	54	0.312803	2.74501	0	0.00495833	0.043	3272	tags=54%, list=23%, signal=69%
GOBP_CYTOPLASMIC_TRANSLATION	137	0.197182	2.7236	0	0.00512525	0.051	7762	tags=73%, list=53%, signal=155%
GOBP_HISTONE_LYSINE_DEMETHYLATION	27	0.415528	2.62644	0	0.010431	0.115	3657	tags=67%, list=25%, signal=89%
GOBP_DNA_REPLICATION_INDEPENDENT_CHROMATIN_ORGANIZATION	22	0.464233	2.62151	0	0.00970309	0.119	6469	tags=91%, list=45%, signal=164%
GOBP_REGULATION_OF_HISTONE_H3_K4_METHYLATION	34	0.372285	2.56421	0	0.0151208	0.192	5710	tags=76%, list=39%, signal=126%
GOBP_POSITIVE_REGULATION_OF_HISTONE_METHYLATION	43	0.328611	2.52365	0	0.0189051	0.256	5710	tags=72%, list=39%, signal=118%
GOBP_REGULATION_OF_MRNA_SPLICING_VIA_SPLICEOSOME	95	0.220308	2.51154	0	0.0189674	0.273	5992	tags=63%, list=41%, signal=107%
GOBP_DNA_PACKAGING	168	0.166151	2.48589	0	0.0209753	0.317	4529	tags=48%, list=31%, signal=68%
GOBP_REGULATION_OF_RNA_SPLICING	141	0.177665	2.48452	0	0.0197877	0.318	5992	tags=59%, list=41%, signal=99%
GOBP_RIBOSOME_BIOGENESIS	287	0.125685	2.46595	0	0.021764	0.366	10353	tags=84%, list=71%, signal=286%
GOBP_REGULATION_OF_MRNA_PROCESSING	129	0.185838	2.42906	0	0.0259552	0.434	5992	tags=60%, list=41%, signal=101%
GOBP_N_TERMINAL_PROTEIN_AMINO_ACID_ACETYLATION	16	0.49121	2.40193	0	0.029375	0.497	7395	tags=100%, list=51%, signal=204%
GOBP_POSITIVE_REGULATION_OF_HISTONE_H3_K4_METHYLATION	25	0.407409	2.39661	0	0.0291119	0.509	5710	tags=80%, list=39%, signal=132%
GOBP_DNA_CONFORMATION_CHANGE	259	0.128338	2.36102	0	0.0358866	0.598	4448	tags=43%, list=31%, signal=61%
GOBP_NUCLEAR_TRANSPORT	279	0.11856	2.33084	0.00417537	0.0429031	0.683	10073	tags=81%, list=69%, signal=259%

## Sheet: C5CC up
NAME	SIZE	ES	NES	NOM p-val	FDR q-val	FWER p-val	RANK AT MAX	LEADING EDGE
GOCC_CYTOSOLIC_RIBOSOME	91	0.265508	2.96411	0	0.000886364	0.001	3508	tags=51%, list=24%, signal=66%
GOCC_CYTOSOLIC_LARGE_RIBOSOMAL_SUBUNIT	52	0.326837	2.81553	0	0.00169983	0.004	3089	tags=54%, list=21%, signal=68%
GOCC_NUCLEAR_SPECK	377	0.121041	2.70083	0	0.00259933	0.009	7223	tags=62%, list=50%, signal=119%
GOCC_CHROMOSOMAL_REGION	321	0.114604	2.3651	0	0.0206627	0.091	6469	tags=56%, list=45%, signal=98%
GOCC_INTRINSIC_COMPONENT_OF_PRESYNAPTIC_ACTIVE_ZONE_MEMBRANE	16	0.484574	2.33262	0	0.0210813	0.113	3861	tags=75%, list=27%, signal=102%
GOCC_RIBOSOME	196	0.1421	2.33084	0	0.0177122	0.114	5298	tags=51%, list=36%, signal=78%
GOCC_CILIARY_PLASM	122	0.172171	2.24735	0.00392927	0.0285355	0.205	7637	tags=70%, list=53%, signal=146%
GOCC_CHROMOSOME_CENTROMERIC_REGION	195	0.135302	2.19821	0	0.0366014	0.289	6252	tags=56%, list=43%, signal=98%
GOCC_SPLICEOSOMAL_SNRNP_COMPLEX	57	0.247957	2.17547	0.00190114	0.0372965	0.326	8386	tags=82%, list=58%, signal=194%
GOCC_CATALYTIC_STEP_2_SPLICEOSOME	83	0.201001	2.16866	0	0.034363	0.331	7769	tags=73%, list=54%, signal=157%
GOCC_PROTEIN_ACETYLTRANSFERASE_COMPLEX	93	0.189973	2.16499	0.00609756	0.0317919	0.336	8344	tags=76%, list=57%, signal=178%
GOCC_SPLICEOSOMAL_COMPLEX	182	0.138483	2.15958	0.004	0.0301637	0.348	8545	tags=73%, list=59%, signal=174%
GOCC_RIBOSOMAL_SUBUNIT	167	0.145738	2.15952	0.00213675	0.0278434	0.348	5298	tags=51%, list=36%, signal=79%
GOCC_U1_SNRNP	18	0.430597	2.15698	0	0.0262504	0.353	2628	tags=61%, list=18%, signal=75%
GOCC_PRESYNAPTIC_ACTIVE_ZONE_MEMBRANE	27	0.343981	2.15653	0	0.0245004	0.353	4694	tags=67%, list=32%, signal=98%
GOCC_CONDENSED_CHROMOSOME	219	0.123136	2.08911	0.00394477	0.0348837	0.486	9311	tags=76%, list=64%, signal=209%
GOCC_U5_SNRNP	17	0.410978	2.04165	0.00199601	0.0446562	0.601	7705	tags=94%, list=53%, signal=200%
GOCC_TRANSCRIPTION_REGULATOR_COMPLEX	400	0.0880331	2.02901	0.00617284	0.045957	0.638	3330	tags=32%, list=23%, signal=40%
GOCC_CUL2_RING_UBIQUITIN_LIGASE_COMPLEX	20	0.368444	2.01312	0.00957854	0.0480416	0.676	6273	tags=80%, list=43%, signal=141%

## Sheet: ASD_RISK up
NAME	SIZE	ES	NES	NOM p-val	FDR q-val	FWER p-val	RANK AT MAX	LEADING EDGE
FMRPTARGETS	713	0.0908255	2.69419	0	0	0	10435	tags=81%, list=72%, signal=272%
INTELLECTUALDISABILITY	33	0.299393	2.08362	0.00206612	0.0169453	0.026	4462	tags=61%, list=31%, signal=87%
ASD_AUTISMKB	156	0.131373	1.92581	0.00588235	0.0328403	0.072	5000	tags=47%, list=34%, signal=72%
DENOVOMISS	1457	0.0434502	1.86269	0.00582524	0.0354534	0.099	2800	tags=23%, list=19%, signal=26%
SFARIGENE	909	0.051845	1.71934	0.0318091	0.0615891	0.205	5156	tags=40%, list=36%, signal=59%
SFARIGENE(HIGH CONFIDENCE)	426	0.0683986	1.64348	0.0221328	0.0757527	0.29	2205	tags=22%, list=15%, signal=25%
OXIDATIVESTRESS	52	0.199893	1.64285	0.0414201	0.0649309	0.29	2971	tags=40%, list=20%, signal=51%
PARKINSON	94	0.123939	1.41823	0.0917031	0.160327	0.636	5008	tags=47%, list=34%, signal=71%
DENOVOVARIANTS	301	0.0706223	1.41481	0.101266	0.144631	0.641	2227	tags=22%, list=15%, signal=26%
SCHIZOPHRENIA_GWAS	303	0.0570258	1.13074	0.282258	0.380221	0.96	7527	tags=57%, list=52%, signal=117%
NEUROGENERATIVE	52	0.112205	0.93997	0.472222	0.607983	0.999	2285	tags=27%, list=16%, signal=32%
BIPOLAR	974	0.0251109	0.87775	0.599617	0.649157	0.999	2730	tags=21%, list=19%, signal=24%
COEX_DOWN_M12_VOINEAGU	390	0.0371052	0.828101	0.65251	0.673265	1	3198	tags=26%, list=22%, signal=32%

## Sheet: C5BP down
NAME	SIZE	ES	NES	NOM p-val	FDR q-val	FWER p-val	RANK AT MAX	LEADING EDGE
GOBP_OLIGODENDROCYTE_DIFFERENTIATION	92	-0.268712	-2.96936	0	0.00734339	0.006	6541	tags=72%, list=45%, signal=130%
GOBP_GLIAL_CELL_DIFFERENTIATION	202	-0.176226	-2.9013	0	0.00608072	0.01	7973	tags=72%, list=55%, signal=158%
GOBP_NEUROTRANSMITTER_METABOLIC_PROCESS	24	-0.489535	-2.90029	0	0.00405382	0.01	4400	tags=79%, list=30%, signal=113%
GOBP_ORGANIC_HYDROXY_COMPOUND_METABOLIC_PROCESS	410	-0.11826	-2.73432	0	0.0136953	0.044	6974	tags=60%, list=48%, signal=111%
GOBP_COLLAGEN_METABOLIC_PROCESS	71	-0.275741	-2.7267	0	0.0116851	0.047	5220	tags=63%, list=36%, signal=98%
GOBP_CELLULAR_RESPONSE_TO_LIPOPROTEIN_PARTICLE_STIMULUS	29	-0.42924	-2.68649	0	0.0131654	0.064	7300	tags=93%, list=50%, signal=187%
GOBP_NEGATIVE_REGULATION_OF_ENDOTHELIAL_CELL_PROLIFERATION	34	-0.389109	-2.68505	0	0.0116299	0.066	4187	tags=68%, list=29%, signal=95%
GOBP_REGULATION_OF_CATION_CHANNEL_ACTIVITY	146	-0.190603	-2.68313	0	0.0101761	0.066	5914	tags=60%, list=41%, signal=100%
GOBP_GLIOGENESIS	260	-0.145523	-2.6385	0	0.013245	0.095	6750	tags=61%, list=46%, signal=112%
GOBP_DEFENSE_RESPONSE_TO_GRAM_POSITIVE_BACTERIUM	46	-0.327336	-2.61695	0	0.0133878	0.107	3786	tags=59%, list=26%, signal=79%
GOBP_POSITIVE_REGULATION_OF_COLLAGEN_METABOLIC_PROCESS	19	-0.497808	-2.60215	0	0.0132702	0.117	5010	tags=84%, list=35%, signal=128%
GOBP_ENSHEATHMENT_OF_NEURONS	131	-0.197408	-2.60202	0	0.0121643	0.117	5363	tags=56%, list=37%, signal=89%
GOBP_DOPAMINE_METABOLIC_PROCESS	38	-0.35989	-2.6011	0	0.0115072	0.12	4342	tags=66%, list=30%, signal=94%
GOBP_RESPONSE_TO_NICOTINE	45	-0.317485	-2.59038	0	0.0113776	0.127	3795	tags=58%, list=26%, signal=78%
GOBP_REGULATION_OF_NEUROTRANSMITTER_LEVELS	196	-0.158393	-2.5752	0	0.0119144	0.142	4548	tags=47%, list=31%, signal=67%
GOBP_GLIAL_CELL_DEVELOPMENT	105	-0.21786	-2.5641	0	0.0122341	0.153	6541	tags=67%, list=45%, signal=120%
GOBP_SENSORY_ORGAN_MORPHOGENESIS	214	-0.149028	-2.5633	0	0.0117264	0.156	7640	tags=67%, list=53%, signal=140%
GOBP_COLLAGEN_BIOSYNTHETIC_PROCESS	31	-0.384131	-2.52867	0.0021692	0.0163241	0.22	5677	tags=77%, list=39%, signal=127%
GOBP_SMALL_MOLECULE_CATABOLIC_PROCESS	301	-0.125275	-2.50682	0	0.0185372	0.259	5263	tags=49%, list=36%, signal=75%
GOBP_PERIPHERAL_NERVOUS_SYSTEM_DEVELOPMENT	70	-0.256186	-2.50034	0	0.0184011	0.269	6671	tags=71%, list=46%, signal=131%
GOBP_RESPONSE_TO_INORGANIC_SUBSTANCE	442	-0.103949	-2.49173	0	0.0183325	0.281	4681	tags=42%, list=32%, signal=61%
GOBP_EMBRYONIC_CAMERA_TYPE_EYE_MORPHOGENESIS	24	-0.424137	-2.49127	0	0.0174992	0.281	4138	tags=71%, list=28%, signal=99%
GOBP_CAMERA_TYPE_EYE_MORPHOGENESIS	107	-0.206503	-2.48367	0	0.0178444	0.296	8017	tags=76%, list=55%, signal=168%
GOBP_CATECHOLAMINE_SECRETION	54	-0.286071	-2.47991	0	0.0176056	0.304	2854	tags=48%, list=20%, signal=60%
GOBP_REGULATION_OF_PLATELET_ACTIVATION	35	-0.355648	-2.4761	0	0.0176794	0.317	6051	tags=77%, list=42%, signal=132%
GOBP_RESPONSE_TO_TOXIC_SUBSTANCE	179	-0.156079	-2.4538	0	0.0203077	0.366	3360	tags=39%, list=23%, signal=50%
GOBP_CATECHOL_CONTAINING_COMPOUND_METABOLIC_PROCESS	49	-0.293882	-2.4457	0	0.0207721	0.379	4342	tags=59%, list=30%, signal=84%
GOBP_AMINE_TRANSPORT	87	-0.224499	-2.43021	0	0.022587	0.423	3270	tags=45%, list=23%, signal=58%
GOBP_SENSORY_PERCEPTION	375	-0.10849	-2.42562	0	0.0225206	0.433	5630	tags=49%, list=39%, signal=78%
GOBP_REGULATION_OF_POTASSIUM_ION_TRANSPORT	90	-0.213402	-2.4046	0	0.0255289	0.49	5634	tags=60%, list=39%, signal=97%
GOBP_NEUROMUSCULAR_PROCESS	129	-0.187672	-2.39841	0	0.0257607	0.499	6643	tags=64%, list=46%, signal=118%
GOBP_CELLULAR_RESPONSE_TO_LOW_DENSITY_LIPOPROTEIN_PARTICLE_STIMULUS	16	-0.493653	-2.39067	0	0.02636	0.517	6454	tags=94%, list=44%, signal=169%
GOBP_SMALL_MOLECULE_BIOSYNTHETIC_PROCESS	440	-0.099244	-2.38482	0.00204918	0.026332	0.525	5204	tags=45%, list=36%, signal=69%
GOBP_NUCLEOSIDE_CATABOLIC_PROCESS	17	-0.462169	-2.34488	0	0.0346087	0.639	4402	tags=76%, list=30%, signal=110%
GOBP_HEMOSTASIS	173	-0.150797	-2.34475	0	0.0336199	0.639	6231	tags=58%, list=43%, signal=100%
GOBP_PYRIMIDINE_NUCLEOSIDE_METABOLIC_PROCESS	15	-0.497436	-2.34222	0	0.0331601	0.643	4402	tags=80%, list=30%, signal=115%
GOBP_REGULATION_OF_COAGULATION	50	-0.276049	-2.32054	0	0.0384258	0.698	6171	tags=70%, list=42%, signal=121%
GOBP_REGULATION_OF_COLLAGEN_METABOLIC_PROCESS	28	-0.370051	-2.31569	0.0041841	0.0386268	0.71	5010	tags=71%, list=35%, signal=109%
GOBP_IMMUNE_EFFECTOR_PROCESS	396	-0.100594	-2.31142	0	0.0387556	0.718	6574	tags=55%, list=45%, signal=98%
GOBP_RESPONSE_TO_PAIN	23	-0.407957	-2.3091	0	0.0383294	0.724	4188	tags=70%, list=29%, signal=98%
GOBP_REGULATION_OF_CHOLESTEROL_EFFLUX	32	-0.334083	-2.30158	0.00200803	0.0396097	0.743	6505	tags=78%, list=45%, signal=141%
GOBP_REGULATION_OF_GLIAL_CELL_DIFFERENTIATION	69	-0.231979	-2.29931	0	0.0396149	0.749	6750	tags=70%, list=46%, signal=129%
GOBP_RESPONSE_TO_WOUNDING	447	-0.09626	-2.29833	0	0.0389782	0.751	6995	tags=57%, list=48%, signal=108%
GOBP_ORGANIC_HYDROXY_COMPOUND_BIOSYNTHETIC_PROCESS	188	-0.143279	-2.29164	0	0.0397138	0.761	6212	tags=57%, list=43%, signal=98%
GOBP_MONOAMINE_TRANSPORT	74	-0.225724	-2.28514	0	0.0407767	0.778	3608	tags=47%, list=25%, signal=63%
GOBP_NEGATIVE_REGULATION_OF_CATION_CHANNEL_ACTIVITY	32	-0.337027	-2.28053	0	0.0411561	0.789	5101	tags=69%, list=35%, signal=106%
GOBP_DICARBOXYLIC_ACID_CATABOLIC_PROCESS	18	-0.441334	-2.265	0.00200401	0.045362	0.829	3281	tags=67%, list=23%, signal=86%
GOBP_POSITIVE_REGULATION_OF_TYPE_I_INTERFERON_PRODUCTION	53	-0.26425	-2.26315	0.00198807	0.0449217	0.833	8233	tags=83%, list=57%, signal=191%
GOBP_POSITIVE_REGULATION_OF_CYTOSOLIC_CALCIUM_ION_CONCENTRATION_INVOLVED_IN_PHOSPHOLIPASE_C_ACTIVATING_G_PROTEIN_COUPLED_SIGNALING_PATHWAY	22	-0.409044	-2.25321	0	0.0473527	0.855	4631	tags=73%, list=32%, signal=107%

## Sheet: C5CC down
NAME	SIZE	ES	NES	NOM p-val	FDR q-val	FWER p-val	RANK AT MAX	LEADING EDGE
GOCC_EXTERNAL_SIDE_OF_PLASMA_MEMBRANE	221	-0.167248	-2.88466	0	0.0010625	0.001	4837	tags=50%, list=33%, signal=73%
GOCC_EXTERNAL_ENCAPSULATING_STRUCTURE	426	-0.119239	-2.76908	0	0.00111344	0.002	4081	tags=40%, list=28%, signal=54%
GOCC_PLASMA_MEMBRANE_PROTEIN_COMPLEX	468	-0.110121	-2.7402	0	0.00222588	0.005	5745	tags=50%, list=40%, signal=80%
GOCC_COLLAGEN_CONTAINING_EXTRACELLULAR_MATRIX	326	-0.126782	-2.68574	0	0.00193954	0.006	4081	tags=40%, list=28%, signal=55%
GOCC_SIDE_OF_MEMBRANE	400	-0.112389	-2.59583	0	0.00497142	0.02	6219	tags=54%, list=43%, signal=91%
GOCC_SPECIFIC_GRANULE	123	-0.192224	-2.51001	0	0.00582534	0.029	4789	tags=52%, list=33%, signal=77%
GOCC_TERTIARY_GRANULE	121	-0.195685	-2.47678	0	0.0062881	0.037	9664	tags=86%, list=67%, signal=255%
GOCC_MAIN_AXON	59	-0.263667	-2.38985	0	0.0119449	0.081	4802	tags=59%, list=33%, signal=88%
GOCC_BASOLATERAL_PLASMA_MEMBRANE	185	-0.141384	-2.25218	0	0.0292791	0.206	4018	tags=42%, list=28%, signal=57%
GOCC_SPECIFIC_GRANULE_MEMBRANE	73	-0.224626	-2.22478	0.00203666	0.0310626	0.24	7895	tags=77%, list=54%, signal=167%
GOCC_BASAL_PART_OF_CELL	218	-0.124315	-2.13819	0.00394477	0.0493052	0.393	4018	tags=40%, list=28%, signal=54%

## Sheet: ASD_RISK down
NAME	SIZE	ES	NES	NOM p-val	FDR q-val	FWER p-val	RANK AT MAX	LEADING EDGE
COEX_UP_M16_VOINEAGU	341	-0.119449	-2.52571	0	0.00191414	0.003	3545	tags=36%, list=24%, signal=47%
SCHIZOPHRENIA_SZGENE	754	-0.0718735	-2.21579	0.00197239	0.00543535	0.016	3441	tags=31%, list=24%, signal=38%
ALZHEIMER	162	-0.0825859	-1.23577	0.196154	0.472817	0.886	7958	tags=63%, list=55%, signal=138%
DEG_UP_VOINEAGU	79	-0.104079	-1.07158	0.357407	0.621104	0.983	4196	tags=39%, list=29%, signal=55%
DEG_DOWN_VOINEAGU	120	-0.0706056	-0.88959	0.578732	0.813198	1	10480	tags=79%, list=72%, signal=282%
AMYOTHROPHICLATERALSCLEROSIS	21	-0.156834	-0.873036	0.601145	0.703678	1	9482	tags=81%, list=65%, signal=233%
HUNTINGTON	142	-0.0509845	-0.695612	0.843813	0.8523	1	7551	tags=57%, list=52%, signal=118%
