# Supplementary material for: Lithium normalizes ASD-related neuronal, synaptic, and behavioral phenotypes in DYRK1A-knockin mice
Source: Mol Psychiatry. 2024 Dec 5;30(6):2584–96. doi: 10.1038/s41380-024-02865-2 (PMC12092274; doi:10.1038/s41380-024-02865-2)
Supplement: Supplementary file 5 — Supplementary Table 4 [file 41380_2024_2865_MOESM5_ESM.xls]

## Sheet: WTvHT P21
		HT/WT
Uniprot	Gene name	P-value	log2FC
Q66JT1	Lrrc8e	0.0301132	0.636256	1.55429
Q3UPH7	Arhgef40	0.00883284	0.537116	1.45107
Q8BHG3	Tmem30b	0.01597	0.479769	1.39452
P0DN89	Tmem254	0.0128512	0.460965	1.37646
Q4FZF3	Ddx49	0.009255	0.382426	1.30353
Q925B0	Pawr	0.0402684	0.339109	-1.26497
F6XLV1	Crocc2	0.0145812	0.316364	-1.24519
P03893	mt-Nd2	0.0315753	0.309465	-1.23925
O89086	Rbm3	0.046084	0.297362	-1.2289
P30681	Hmgb2	0.00246988	0.286704	-1.21985
P97822	Anp32e	0.0371373	0.279878	-1.21409
P02802	Mt1	0.0164838	-0.279247	-1.21356
P02089	Hbb-b2	0.00434589	-0.307034	-1.23716
Q91X46	Arhgef3	0.00890924	-0.323716	-1.25155
P97450	Atp5pf	0.0297496	-0.428131	-1.34549
P17932	Rpl32-ps	0.00199141	-1.52729	-2.88245

## Sheet: WTvHT P60
		HT/WT
Uniprot	Gene name	P-value	log2FC
P11087	Col1a1	0.00850099	0.533078	1.44701		Collagen alpha-1(I) chain
Q01149	Col1a2	0.0172522	0.456695	1.37239		Collagen alpha-2(I) chain
Q924C5	Alpk3	0.00727784	0.45268	1.36858		Alpha-protein kinase 3
P25911	Lyn	0.0392326	0.31284	1.24215		Tyrosine-protein kinase Lyn
Q8K558	Treml1	0.0052158	0.264642	1.20134		Trem-like transcript 1 protein
P03975	Iap	0.00163746	-0.273933	-1.2091		IgE-binding protein
Q9D187	Ciao2b	0.0285296	-0.27711	-1.21177		Cytosolic iron-sulfur assembly component 2B
Q9Z0F7	Sncg	0.00712307	-0.27855	-1.21298		Gamma-synuclein
P07724	Alb	0.0113513	-0.292846	-1.22505		Albumin
O89020	Afm	0.00129574	-0.292942	-1.22514		Afamin
Q0VBV7	Cep126	0.0269087	-0.305506	-1.23585		Centrosomal protein of 126
Q99MY8	Ash1l	0.0200473	-0.341844	-1.26738		Histone-lysine N-methyltransferase ASH1L
P22339	Gadd45b	0.0191014	-0.395283	-1.3152		Growth arrest and DNA damage-inducible protein GADD45
