# Supplementary material for: Lithium normalizes ASD-related neuronal, synaptic, and behavioral phenotypes in DYRK1A-knockin mice
Source: Mol Psychiatry. 2024 Dec 5;30(6):2584–96. doi: 10.1038/s41380-024-02865-2 (PMC12092274; doi:10.1038/s41380-024-02865-2)
Supplement: Supplementary file 6 — Supplementary Table 5 [file 41380_2024_2865_MOESM6_ESM.xls]

## Sheet: up
PTM Site	Gene_symbol	log2-fold-change	p-value
P60840-2|S66	Ensa	2.13164	0.00863599
P60840-2|Y69	Ensa	1.97703	0.00822906
P63143|S60	Kcnab1	1.61836	0.0336186
Q3V3V9-2|S684	Carmil2	1.6168	0.0144537
Q3U2I3-2|S834	Fhip1b	1.52425	0.0216462
Q6P8I4|T139	Pcnp	1.46282	0.0154025
Q80TY0|S346	Fnbp1	1.46144	0.0485547
Q9JHR9-2|S45	Nrip2	1.41122	0.0176104
P59764-2|S1764	Dock4	1.35044	0.016215
P97863|T567	Nfib	1.29968	0.00501487
Q8CGU1|S68	Calcoco1	1.28799	0.00249349
Q689Z5-2|S696	Sbno1	1.25836	0.0327474
Q689Z5-2|T685	Sbno1	1.25836	0.0327474
Q6P1I6-3|T743	Psd2	1.22796	0.0372577
Q99K99|S237	0	1.22661	0.0473859
Q99K99|S240	0	1.22661	0.0473859
Q8VD37-3|T261	Sgip1	1.21845	0.0380609
Q8BVY0|S8	Rsl1d1	1.20632	0.022676
O70507|S1111	Hcn4	1.20571	0.0021815
Q9Z2Y3|T123	Homer1	1.19178	0.00163861
Q91VS8|T374	Farp2	1.18417	0.00334894
Q8JZP9|S305	Gas2l1	1.17868	0.00669522
Q64HY3-2|T12	Sp9	1.17568	0.0471601
Q5RJH6-3|S1010	Smg7	1.16271	0.0496547
F6SEU4|S1053	Syngap1	1.14058	0.0297159
Q80VC9-11|S699	Camsap3	1.12558	0.0327524
Q9QYX7|T2490	Pclo	1.1194	0.0146415
Q812E0|S246	Cpeb2	1.11219	0.0475859
Q3TYD6|S1366	Lmtk2	1.07566	0.0391576
Q99P72|S104	Rtn4	1.07114	0.004552
Q99P72|S108	Rtn4	1.05682	0.00538803
P30415|S948	Nktr	1.05445	0.0288026
P30415|S949	Nktr	1.05445	0.0288026
P30415|S951	Nktr	1.05445	0.0288026
Q9CZ42-2|Y36	Naxd	1.04812	0.032784
Q91WG5|S65	Prkag2	1.0434	0.0130856
Q9WU42|S920	Ncor2	1.04294	0.0101557
Q9DBZ5-2|S184	Eif3k	1.02851	0.0148315
Q60700|S640	Map3k12	1.02714	0.0169729
Q8VE11-2|S595	Mtmr6	1.01177	0.0237702
Q924A2|S1510	Cic	0.995498	0.00386694
Q8R0G9|S27	Nup133	0.976892	0.00536401
Q8CH77|S1402	Nav1	0.967388	0.0107987
Q9EQZ7-3|S563	Rims2	0.957615	0.00338948
P39447|Y898	Tjp1	0.938761	0.0291773
P51612|S876	Xpc	0.938744	0.0176134
Q7TT00-2|S468	Supt20h	0.920485	0.0311541
Q60875-5|S144	Arhgef2	0.905724	0.0174555
Q9DB90|S450	Smg9	0.893526	0.00340641
Q91ZU6|S7261	Dst	0.885051	0.0302843
Q8CBY1-2|S318	Samd4a	0.8647	0.0274475
Q8CBY1-2|S319	Samd4a	0.8647	0.0274475
O08582|S17	Gtpbp1	0.850947	0.00513907
Q8CI12|S250	Smtnl2	0.847628	0.0114589
Q80YF9|T582	Arhgap33	0.844726	0.0206417
P39447|S303	Tjp1	0.829742	0.0121007
Q6PFD5|S185	Dlgap3	0.829579	0.0134457
P14873|S1401	Map1b	0.826657	0.0415549
O88737|S139	Bsn	0.826048	0.0494645
Q3UYK3|S417	Tbc1d9	0.82223	0.0115358
Q3UYK3|S418	Tbc1d9	0.82223	0.0115358
Q8BRH4|S694	Kmt2c	0.817692	0.00435857
P09240|S107	Cck	0.808479	0.0367535
Q5U4D8|S585	Slc5a6	0.805596	0.00398404
P70290|S57	Mpp1	0.80431	0.0384758
P23242|S272	Gja1	0.795408	0.024691
Q8BGN5|S374	Nipal3	0.788345	0.0264405
Q8BJ42-2|Y506	Dlgap2	0.777326	0.00545323
Q99PP2|S171	Znf318	0.772693	0.0417281
Q99PP2|S173	Znf318	0.772693	0.0417281
P70268-2|S351	Pkn1	0.771675	0.0200847
Q8JZP9|S296	Gas2l1	0.760918	0.0105212
Q8JZP9|T298	Gas2l1	0.760918	0.0105212
Q570Y9-2|S225	Deptor	0.754903	0.0469499
Q920M7|S106	Syt17	0.751737	0.0493442
Q8K4R4|S273	Pitpnc1	0.750244	0.0431762
Q8CHP6-2|T261	Phc3	0.74707	0.0193459
Q9WV69-2|S309	Dmtn	0.741714	0.00462075
Q3U1Y4|S715	Dennd4b	0.740772	0.00513746
Q61324-2|S446	Arnt2	0.738848	0.0318109
Q9Z2E1|S410	Mbd2	0.729921	0.0310415
Q7TSV9|S181	Enkd1	0.729009	0.047172
Q571H0|S16	Urb1	0.721877	0.0206262
P35822|S818	Ptprk	0.717518	0.0401165
Q5SS90|S45	Gm11992	0.716489	0.0150851
Q8BGT6|S625	Micall1	0.710951	0.0217481
Q8K0D0-2|S96	Cdk17	0.706153	0.021518
Q8C4S8|S302	Dennd2a	0.705652	0.0369925
Q61324-2|S607	Arnt2	0.703907	0.0246258
Q9QYR6-2|T1292	Map1a	0.702726	0.0146019
P11627|T976	L1cam	0.697712	0.032028
Q8K4K6|S114	Pank1	0.697262	0.0319797
P05480-1|Y424	Src	0.697116	0.0231416
Q8R574|S219	Prpsap2	0.694689	0.0467603
O55091|S159	Impact	0.69409	0.0347424
Q3UH66-3|S1938	Wnk2	0.688146	0.0180723
Q64092-4|S517	Tfe3	0.688013	0.0341622
Q9Z2S7-3|S174	Tsc22d3	0.682199	0.0124422
Q9Z2S7-3|S177	Tsc22d3	0.682199	0.0124422
A2A9T0|S350	Tbkbp1	0.681333	0.0309257
P31938|S392	Map2k1	0.67873	0.0179967
Q9ER47|S275	Kcnh7	0.678198	0.0420652
P24529|S472	Th	0.66971	0.0412732
Q60591-4|S327	Nfatc2	0.665099	0.0216397
Q8C1B1|S942	Camsap2	0.651798	0.0416513
Q8K0H5|S44	Taf10	0.651303	0.00156107
Q7TPV2-2|S440	Dzip3	0.644434	0.0214838
Q8BWL5-2|S39	Rbms3	0.64443	0.0443868
A2AQ25|S1015	Skt	0.642471	0.030794
Q80YA9-2|S285	Cnksr2	0.634167	0.00178884
Q9WU42|Y2002	Ncor2	0.630524	0.0108888
Q9WV34-2|T320	Mpp2	0.625161	0.00726319
Q9ER69|T343	Wtap	0.624955	0.0125648
Q60722-2|S38	Tcf4	0.62166	0.0331759
Q80YE4-3|S425	Aatk	0.621518	0.0128463
Q3UUJ4|S325	Strada	0.61834	0.0228467
Q5DTH5|S677	Tshz1	0.616588	0.0474872
Q9DCP2|S51	Slc38a3	0.615579	0.00588201
Q8CBW3-3|T202	Abi1	0.61536	0.0323049
Q8C310-2|T579	Robo4	0.613643	0.0445234
Q5DU14-3|Y1664	Myo16	0.61121	0.00699875
Q99PU7|Y394	Bap1	0.604478	0.0217179
Q9QZQ1|S1142	Afdn	0.602345	0.0359174
Q6A0A9|S432	FAM120A	0.598039	0.0079485
Q69ZA1-2|T1056	Cdk13	0.595836	0.023048
Q8VHH5|S356	Agap3	0.594372	0.0117915
P70271|S111	Pdlim4	0.588833	0.0245296
Q6ZQB6-3|S1060	Ppip5k2	0.58513	0.0210566
P35283|S20	Rab12	0.584663	0.0126864
Q8CHG5|S327	Arel1	0.584659	0.000611001
P70399-5|S80	Tp53bp1	0.583393	0.0212225
Q8BZ47|T745	Znf609	0.58189	0.0404024
P58158|S329	B3gat3	0.581293	0.0180178
P28659-4|S18	Celf1	0.581273	0.00879871
Q9QYX7|T859	Pclo	0.581205	0.0260263
Q64336|S128	Tbr1	0.577672	0.0174392
Q6PGL7-2|S1086	Washc2	0.575482	0.0238458
P35922-7|S475	Fmr1	0.573908	0.0443757
Q9R111|S284	Gda	0.573689	0.0240044
Q7TQG1|S835	Plekha6	0.56818	0.0310166
Q0PHV7|S498	Dact3	0.563011	0.0172609
Q80TR1-2|Y156	Adgrl1	0.562962	0.0202377
Q80TR1-2|Y170	Adgrl1	0.562962	0.0202377
Q3UHD9-2|S632	Agap2	0.562652	0.00541245
A2AN08-5|S618	Ubr4	0.558806	0.0315103
Q80X82|S494	Sympk	0.55816	0.0402138
Q3V0C1-2|S179	Zmat1	0.553782	0.0192008
Q3UTJ2-2|S1024	Sorbs2	0.552442	0.0280126
Q8BSD5|S80	She	0.546955	0.0175877
Q8BUH8|S427	Senp7	0.546519	0.0486989
Q9DC53|Y566	Cpne8	0.546412	0.0485189
Q9EQF6|S536	Dpysl5	0.546104	0.048588
Q9ESC8|S1040	Aff4	0.540296	0.0135622
Q8BZB3|T482	Tmem266	0.539309	0.00974306
Q61097|T255	Ksr1	0.538423	0.0355908
Q04573|T361	Npy1r	0.53839	0.0419043
P97490|S67	Adcy8	0.538196	0.0226788
Q811B5|S150	Prr3	0.537587	0.0402646
Q8C3P7|S50	Mettl3	0.536774	0.0462006
Q9DB38|S13	Znf580	0.535925	0.0466882
P97367-3|S194	Meis2	0.534594	0.0207458
Q3UXZ9|S1666	Kdm5a	0.534111	0.0106638
P54310-2|S693	Lipe	0.5326	0.0468155
Q8CIP4-2|S423	Mark4	0.530656	0.0355776
Q3UHD9-2|S771	Agap2	0.529559	0.0254771
Q68FE7|S336	Tmem151b	0.529494	0.0197772
Q68FE7|S337	Tmem151b	0.529494	0.0197772
Q80XC6|S64	Nrde2	0.524544	0.00945178
Q80XC6|S68	Nrde2	0.524544	0.00945178
Q9JMH9-6|S71	Myo18a	0.523222	0.0385738
Q61140-2|S143	Bcar1	0.522206	0.00788499
Q61070|S316	Ei24	0.515826	0.0419736
Q62417-7|T471	Sorbs1	0.51494	0.0228104
Q9DBR1-2|S485	Xrn2	0.511755	0.00713077
Q9CQV4-2|T126	Retreg3	0.508758	0.0194117
B2RRD7|S920	Brpf1	0.508162	0.0356993
Q8BL48|S359	Unk	0.505309	0.0471061
Q01147-1|S108	Creb1	0.503831	0.0108694
Q9EST3-2|S212	Eif4enif1	0.503197	0.00594898
Q91V41|S97	Rab14	0.499291	0.0419385
O88448|S505	Klc2	0.498753	0.00841515
O54774|T774	Ap3d1	0.498726	0.0361846
Q8BK03-2|S132	Miga2	0.498424	0.0480085
Q8BIQ5|S516	Cstf2	0.490943	0.00389579
Q8C4X2|S366	Csnk1g3	0.490783	0.0279882
Q6P5H2-2|S1793	Nes	0.487103	0.0364267
Q9QZQ1|S1171	Afdn	0.48664	0.0339509
Q64096|S1041	Mcf2l	0.484037	0.0280019
Q9D706|Y166	Rpap3	0.483685	0.027421
Q5BLK4|S132	Tut7	0.482979	0.00877711
P14873|S91	Map1b	0.481408	0.0024141
O70174|S491	Chrna4	0.480709	0.016293
Q3UN16|S413	Gpr162	0.480517	0.00887834
Q8BL65-4|T277	Ablim2	0.479156	0.00288132
P70451-2|Y657	Fer	0.478317	0.048707
Q80TR1-2|S1177	Adgrl1	0.477123	0.016408
Q3UMF9|T385	Faxc	0.473866	0.00421447
Q80Z38-2|S720	Shank2	0.473696	0.00102132
Q9ET43|S228	Cldn12	0.472209	0.0346949
P60469|S264	Ppfia3	0.471038	0.0419406
Q9R0N7-4|S172	Syt7	0.46137	0.0268122
Q9EP53-2|T515	Tsc1	0.45927	0.0361077
Q3UNH4|S675	Gprin1	0.457043	0.0474066
Q99L90|S282	Mcrs1	0.456332	0.0314114
Q9WUU8-2|S402	Tnip1	0.454781	0.0470256
E9Q6J5-3|S633	Bod1l	0.450845	0.0409298
Q6ZWR6-4|S8278	Syne1	0.450651	0.0361707
Q8C8R3-2|S3455	Ank2	0.449526	0.0413656
Q3UNH4|T791	Gprin1	0.448326	0.0347399
Q99NE5-4|S238	Rims1	0.445714	0.0159907
Q80UZ0|S459	Fgd5	0.444523	0.0373417
P70257-1|S337	Nfix	0.44375	0.0355558
E9Q7D5|S1109	Arhgef5	0.439498	0.00631884
Q0VGB7|T336	Ppp4r2	0.436373	0.00911868
Q91Y86|S270	Mapk8	0.435677	0.0474498
A2CG63-2|S482	Arid4b	0.435168	0.0350574
Q6GYP7|T982	Ralgapa1	0.43177	0.0343782
F8VPU2|T527	Farp1	0.431756	0.0328358
O35927-2|S511	Ctnnd2	0.429396	0.00532895
Q6ZQ29-2|S663	Taok2	0.428577	0.0332073
Q9EQW7|T1543	Kif13a	0.426043	0.0449924
Q3V0C1-2|T181	Zmat1	0.425566	0.00186258
Q8CC35|T741	Synpo	0.424972	0.010808
Q01338|S311	Adra2a	0.424137	0.0342124
O08576|S224	Rundc3a	0.422717	0.00429361
O08576|S225	Rundc3a	0.422717	0.00429361
Q8VI33|S158	Taf9	0.41927	0.0178169
Q6PCN7|Y19	Hltf	0.418829	0.024484
Q811P8|T848	Arhgap32	0.417087	0.0177421
Q9EPU4|S749	Cpsf1	0.41678	0.0408816
Q80XC6|S71	Nrde2	0.412606	0.0213838
Q9QZS8-2|S202	Sh2d3c	0.409742	0.0192166
P26645|T143	Marcks	0.409703	0.00436454
Q9JJT9|T340	Phax	0.406413	0.0279396
Q8K212|S777	Pacs1	0.406411	0.0291915
Q8CFN5-3|T195	Mef2c	0.405536	0.00807431
P59114|S30	Pcif1	0.404106	0.0118848
A2AWA9|T131	Rabgap1	0.400885	0.0282553
Q9ESC8|S174	Aff4	0.400576	0.0326105
P08414|S11	Camk4	0.400335	0.0498164
Q9Z140|S556	Cpne6	0.396021	0.0308211
Q922H1|S22	Prmt3	0.395986	0.0476805
Q6DFW5|S442	Atp11b	0.394529	0.0200938
Q924H7|T456	Wac	0.391961	0.0110922
Q9R1V6-14|S796	Adam22	0.388736	0.0311404
A2AAE1-4|S321	Kiaa1109	0.385182	0.0264212
Q8BIZ1|S736	Anks1b	0.384947	0.0421136
Q9Z2H2|T240	Rgs6	0.377418	0.0166809
P61161|S207	Actr2	0.376531	0.0487408
P59281-2|S496	Arhgap39	0.376492	0.0304216
Q8BLK9-3|S516	Rps6kc1	0.374866	0.0422108
Q3UMF9|T382	Faxc	0.373533	0.0098318
Q8BTI8|S772	Srrm2	0.37213	0.0419528
Q62311|S631	Taf6	0.371963	0.0206885
P60882|T2785	Megf8	0.371332	0.025844
Q8BGU5|S323	Ccny	0.3699	0.0471212
O88809|S304	Dcx	0.369098	0.0450316
Q6GYP7|S1002	Ralgapa1	0.367985	0.00834181
Q6GYP7|S998	Ralgapa1	0.367985	0.00834181
Q6GYP7|T1000	Ralgapa1	0.367985	0.00834181
Q9D4H2|T95	Gcc1	0.365186	0.0222209
O88196-5|S644	Ttc3	0.364274	0.0171466
B1AWN6|S606	Scn2a	0.363941	0.0453922
Q60629|Y671	Epha5	0.362996	0.0370814
P54285|S32	Cacnb3	0.361297	0.00422019
Q3UHF7|S1062	Hivep2	0.360733	0.0159983
Q9CSU0-2|S164	Rprd1b	0.359775	0.00317413
Q9QYC0|T416	Add1	0.358096	0.0244077
Q9QWI6|S51	Srcin1	0.358015	0.0384815
P48986|S213	Neurod6	0.357796	0.0456121
Q923B1|S548	Dbr1	0.354472	0.0116494
Q8C3Q5|S287	Shisa7	0.354266	0.0147305
Q52KI8|S625	Srrm1	0.353622	0.0282818
Q8BHL3|S664	Tbc1d10b	0.351384	0.0100343
Q9Z2B9|S561	Rps6ka4	0.348993	0.00453024
Q3UNH4|S472	Gprin1	0.347618	0.0404987
Q8CFE3|S254	Rcor1	0.343216	0.0412828
Q9QYP6|S313	Azi2	0.338174	0.0267278
P31361|S390	Pou3f3	0.337372	0.019707
Q499D0|S85	Foxn3	0.337239	0.0498943
Q5Y5T2|S34	Zdhhc18	0.336946	0.00794423
Q9Z140|T548	Cpne6	0.334762	0.0423741
P97445|T433	Cacna1a	0.334377	0.0394532
Q8CGE9|S937	Rgs12	0.332098	0.0196723
Q8CGE9|S939	Rgs12	0.332098	0.0196723
Q00PI9|T163	Hnrnpul2	0.330412	0.0119203
Q8K400|S716	Stxbp5	0.328307	0.00954116
Q8K400|S718	Stxbp5	0.328307	0.00954116
Q8K400|T715	Stxbp5	0.328307	0.00954116
P11798|S329	Camk2a	0.328112	0.0409012
Q60929-2|Y104	Mef2a	0.32646	0.0439594
Q61687|S1975	Atrx	0.32494	0.0392261
Q61687|S1978	Atrx	0.32494	0.0392261
Q505G8|S144	Znf827	0.322737	0.048831
Q9DBY8|S190	Nvl	0.322589	0.0323499
Q00PI9|S159	Hnrnpul2	0.319533	0.0116274
Q6A0A9|S433	FAM120A	0.317539	0.0177389
P70399-5|S73	Tp53bp1	0.317026	0.0239632
Q80TJ1-4|S1342	Cadps	0.314904	0.0213148
Q5RJI5|S446	Brsk1	0.30832	0.0427702
Q9DB77|S367	Uqcrc2	0.308112	0.0191516
Q9DBC7|S77	Prkar1a	0.307836	0.00485771
Q04573|S367	Npy1r	0.307201	0.0213549
Q8C8R3-2|T3067	Ank2	0.306895	0.049925
Q8C8R3-2|T3068	Ank2	0.306895	0.049925
Q3UZ39-2|S236	Lrrfip1	0.305241	0.0369724
Q9WVH4|S354	Foxo3	0.304327	0.0299411
Q99PD7|S287	Slc24a3	0.303912	0.0410546
A2AJI0|S282	Map7d1	0.302126	0.0146455
Q91W92|S142	Cdc42ep1	0.299498	0.032005
G3X9K3|S289	Arfgef1	0.29847	0.0252738
Q6ZPV2-2|S1504	Ino80	0.292043	0.000501874
Q5EG47|T355	Prkaa1	0.29159	0.00572734
O88737|S1004	Bsn	0.287254	0.041873
P26645|S141	Marcks	0.286901	0.0224447
Q6DFV3|S248	Arhgap21	0.286039	0.0164837
Q8BVH9-3|S236	Mettl6	0.284611	0.0447452
Q9R078|S181	Prkab1	0.281943	0.0075543
Q64010|S40	Crk	0.281643	0.0363558
Q80Y17|Y508	Llgl1	0.281004	0.0218741
Q3UHD9-2|T599	Agap2	0.280521	0.00670312
Q03717|S15	Kcnb1	0.280301	0.014946
P81122|S1137	Irs2	0.277971	0.0155524
P34022|T13	Ranbp1	0.277425	0.0377666
Q9ER47|S223	Kcnh7	0.276276	0.0444568
Q8VI24-2|S534	Satb2	0.275634	0.0424606
Q99NE5-4|S744	Rims1	0.275587	0.04572
Q99NE5-4|Y746	Rims1	0.275587	0.04572
Q9D2V7|S430	Coro7	0.274224	0.0352012
Q3TRR0-2|T159	Map9	0.272453	0.00685545
Q61122|S401	Nab1	0.2716	0.0446124
P54276|S137	Msh6	0.27159	0.0126195
Q925J9-4|S1420	Med1	0.270864	0.015275
Q8BL48|S377	Unk	0.270119	0.00115309
E9Q9R9|S1209	Dlg5	0.267968	0.00874995
A2ADY9|S127	Ddi2	0.267095	0.0087647

## Sheet: down
PTM Site	Gene_symbol	log2-fold-change	p-value
Q91XV3|S191	Basp1	-1.8676	0.00521241
Q60899|S221	Elavl2	-1.77119	0.0106587
Q8C8R3-2|S27	Ank2	-1.6449	0.0312064
Q8C8R3-2|S30	Ank2	-1.6449	0.0312064
Q6WQJ1|S943	Dagla	-1.60303	0.000903728
Q8VCE2|S338	Gpn1	-1.49263	0.00115736
P28867-2|T531	Prkcd	-1.43343	0.00374386
Q3V0I2|S64	Prr7	-1.41707	0.0277983
Q6NZL0|S639	Soga3	-1.37676	0.0434134
Q8CHE4|S368	Phlpp1	-1.30918	0.0124585
P20357|T1160	Map2	-1.26669	0.0350029
P61027|T75	Rab10	-1.14851	0.0273576
P27546|T247	Map4	-1.03925	0.0464405
P53995|S686	Anapc1	-1.0352	0.0226915
Q05AH6-2|S252	Spindoc	-1.02795	0.00246359
P20357|S1191	Map2	-1.01548	0.0290456
Q6WVG3|S153	Kctd12	-1.00809	0.0390671
Q920R0|S1458	Als2	-1.00132	0.0358025
A2ARP1-3|S1029	Ppip5k1	-0.981212	0.0127902
Q3UMG5-2|S507	Lrch2	-0.966115	0.0283592
Q02357-2|S433	Ank1	-0.961238	0.0295977
P62897|T28	Cycs	-0.959736	0.0243242
Q3UHD9-2|T422	Agap2	-0.93239	0.0278617
P35363|S287	Htr2a	-0.923476	0.0283318
A2AKX3-2|S222	Setx	-0.90413	0.00136933
A2AKX3-2|T223	Setx	-0.90413	0.00136933
A2AKX3-2|Y221	Setx	-0.90413	0.00136933
Q8VHJ5|S383	Mark1	-0.896766	0.00312319
Q69ZR2|S482	Hectd1	-0.893872	0.0270993
Q6A026|S1171	Pds5a	-0.890526	0.0112371
P97318-2|S465	Dab1	-0.87798	0.00832666
P97318-2|T456	Dab1	-0.87798	0.00832666
Q9D394-2|S89	Rufy3	-0.875025	0.0126929
P97287-2|S97	Mcl1	-0.863063	0.0214915
P39447|T809	Tjp1	-0.860482	0.0398319
Q6PDK2|T4733	Kmt2d	-0.859329	0.00349281
Q8BVI5|S29	Stx16	-0.840301	0.0492854
Q8BMP6|S445	Acbd3	-0.832481	0.00564957
Q9Z0U1|Y893	Tjp2	-0.830966	0.0289884
Q60974|S2197	Ncor1	-0.807454	0.0343
Q60592|S149	Mast2	-0.801585	0.0287067
Q9QZQ1|S1082	Afdn	-0.797523	0.00400911
Q2MHN3|S1110	Zfhx2	-0.780006	0.0451526
G3X9K3|S1552	Arfgef1	-0.76676	0.00153923
Q80U72|S422	Scrib	-0.766745	0.00540689
Q91X51|S367	Gorasp1	-0.76243	0.0119019
Q9QXL2-2|S1212	Kif21a	-0.761813	0.0281812
A2CG49-7|S488	Kalrn	-0.759033	0.00905557
A2ARP1-3|S1106	Ppip5k1	-0.758331	0.00961016
Q9EPN1|S998	Nbea	-0.758274	0.0145668
A2AQ25|S1372	Skt	-0.753823	0.0300388
O88196-5|S1575	Ttc3	-0.751725	0.00308958
Q8JZQ2|T762	Afg3l2	-0.73882	0.0340759
Q8BG18|S14	Necab1	-0.738662	0.0320417
Q99K24|T120	Slc39a3	-0.727797	0.0366859
Q9Z2D1|S631	Mtmr2	-0.726274	0.00713802
Q9ESC8|S698	Aff4	-0.725988	0.0199024
Q6PFX8|S319	Rimkla	-0.722974	0.0127343
Q6NZL0|S288	Soga3	-0.722506	0.0349018
Q9D6F9|S125	Tubb4a	-0.717479	0.00265533
P46660|S441	Ina	-0.715891	0.0127705
Q80U35-2|S30	Arhgef17	-0.715572	0.018328
Q8BX10-2|S79	Pgam5	-0.713133	0.0330888
Q5GH64|T559	Xkr7	-0.707369	0.0319295
Q9CQ26|S210	Stambp	-0.698639	0.0123172
Q3V3V9-2|T715	Carmil2	-0.695099	0.0391019
Q9ES28-3|S496	Arhgef7	-0.69504	0.0119479
Q8BGF8|S421	Slc35d3	-0.690376	0.0485344
Q05AH6-2|S249	Spindoc	-0.688974	0.0486036
O35129|S293	Phb2	-0.683836	0.00780633
Q6PIC6|Y45	Atp1a3	-0.683006	0.00583268
P70399-5|S615	Tp53bp1	-0.68099	0.00874213
Q9DCL9|S274	Paics	-0.680052	0.0223532
P05064|S35	Aldoa	-0.679272	0.0311462
Q3UUD2|S275	Spry3	-0.67901	0.0336931
Q9JKZ2|S594	Slc5a3	-0.677657	0.00165795
Q9QYK7|S10	Rnf11	-0.677576	0.0284437
Q9QYK7|T9	Rnf11	-0.677576	0.0284437
Q64727|S726	Vcl	-0.674021	0.0106895
P04370-4|S175	Mbp	-0.671196	0.0156592
Q80TJ1-4|S64	Cadps	-0.661597	0.036666
O88643|S115	Pak1	-0.660282	0.00891477
Q3TY60-2|T32	Fam131b	-0.659927	0.00251324
Q501J7-2|S89	Phactr4	-0.658263	0.0236781
Q501J7-2|S90	Phactr4	-0.658263	0.0236781
Q91YL3|S539	Uckl1	-0.658252	0.0202964
Q8BIW1|S397	Prune1	-0.653733	0.0164607
Q9CWK3|T244	Cd2bp2	-0.65267	0.0327812
D3YZP9|T10	Ccdc6	-0.652668	0.0198188
Q8K3E5-2|S162	Ahi1	-0.650188	0.0389418
Q810U3|S1207	Nfasc	-0.648105	0.0365507
Q810U3|Y1194	Nfasc	-0.648105	0.0365507
Q62261|S2302	Sptbn1	-0.646195	0.0261754
Q9QYX7|S4781	Pclo	-0.643258	0.0176476
Q8BYI9-2|S723	Tnr	-0.641738	0.00216401
Q3UH60|T222	Dip2b	-0.640908	0.0406185
Q8K3I9|S162	Glcci1	-0.640743	0.0396663
Q8C739|S217	Fam110b	-0.636734	0.0308135
Q80YN3|S414	Bcas1	-0.632756	0.00465178
Q6PIC6|S365	Atp1a3	-0.632591	0.0275504
P08553|S645	Nefm	-0.628744	0.0073994
P51881|S41	Slc25a5	-0.62797	0.0345344
Q8CHP0|S920	Zc3h3	-0.62662	0.0285369
Q8K2J7-2|S73	Rell1	-0.62191	0.00216152
Q8BZF8|S122	Pgm5	-0.621322	0.0266786
Q8BYI9-2|S724	Tnr	-0.619917	0.00549813
P08553|S683	Nefm	-0.617383	0.00221898
Q9R0K7|S558	Atp2b2	-0.61595	0.034247
P08553|S49	Nefm	-0.613798	0.047706
P68181-2|S246	Prkacb	-0.611126	0.0290686
Q02357-3|S813	Ank1	-0.611026	0.0413759
Q0KK59|S1501	Unc79	-0.610966	0.0196746
Q9D281|T186	Fam114a1	-0.61008	0.0478652
Q2NL51|S282	Gsk3a	-0.61006	0.0115772
Q9DC53|S115	Cpne8	-0.60959	0.00671022
P19246|S789	Nefh	-0.609396	0.0115391
P63318|S320	Prkcg	-0.60866	0.0345068
P46097|T125	Syt2	-0.607002	0.0326423
Q8VDQ8|S52	Sirt2	-0.605673	0.0124078
Q8R0I0|S798	Ace2	-0.600957	0.0313786
Q61423|S143	Kcna4	-0.598109	0.0162926
Q61423|Y142	Kcna4	-0.598109	0.0162926
Q8BYW1-3|S375	Arhgap25	-0.592581	0.0368421
Q8BYW1-3|S376	Arhgap25	-0.592581	0.0368421
P46097|T128	Syt2	-0.58875	0.00433697
Q923W1|S152	Tgs1	-0.58633	0.0214237
E9Q6P5|S160	Ttc7b	-0.582788	0.0229684
Q9R0A5|T477	Nek3	-0.57978	0.00598557
P70232|T1159	Chl1	-0.57907	0.0278004
Q80T41|S892	Gabbr2	-0.569982	0.0178386
Q80TS5-2|S1040	Znf423	-0.569902	0.0390568
Q8K3I9|S292	Glcci1	-0.567968	0.00523175
P08553|S537	Nefm	-0.562408	0.0299727
F6ZDS4|S596	Tpr	-0.560431	0.0154201
F6ZDS4|S601	Tpr	-0.560431	0.0154201
Q0GA42|T817	Cnnm1	-0.559563	0.0415433
Q7TMM9|S124	Tubb2a	-0.558427	0.00716647
P26361|S1183	Cftr	-0.556786	0.00476752
O70174|S515	Chrna4	-0.555999	0.0366201
P08551|S49	Nefl	-0.555017	0.0390021
P16546-2|S1166	Sptan1	-0.553976	0.00633053
Q8R3Z5|S297	Cacnb1	-0.551685	0.0219881
Q8BH04|S304	Pck2	-0.550139	0.00730655
B9EKI3|S357	Tmf1	-0.549931	0.0311273
Q8CAQ8-2|T170	Immt	-0.549492	0.0280716
Q9R112|T342	Sqor	-0.546473	0.00978102
Q8C5H8-2|S176	Nadk2	-0.541327	0.0306536
P08551|S473	Nefl	-0.539317	0.00225436
Q3UHL1|T414	Camkv	-0.538871	0.0190421
P21107-2|S51	Tpm3	-0.538783	0.00931082
Q8CFD4|T446	Snx8	-0.534401	0.0295528
Q7TQ95|T225	Lnpk	-0.530458	0.0327039
Q9Z239|S82	Fxyd1	-0.52829	0.0489315
Q9Z239|S83	Fxyd1	-0.52829	0.0489315
A2A9C3-2|T2287	Szt2	-0.528013	0.0207612
Q8C1W1|S16	Vash1	-0.527405	0.0263727
P12367|S392	Prkar2a	-0.526619	0.00178876
P17710-3|S414	Hk1	-0.525337	0.0214065
P19246|S783	Nefh	-0.524895	0.00804167
Q61037-6|T666	Tsc2	-0.5242	0.0025246
B1AZP2|S414	Dlgap4	-0.522209	0.0462179
Q8BMP6|S447	Acbd3	-0.52046	0.00715067
P04370|S171	Mbp	-0.519348	0.0287012
Q2MHN3|S1118	Zfhx2	-0.518703	0.0219616
P46660|S72	Ina	-0.517547	0.00422519
Q7TMM9|S172	Tubb2a	-0.51727	0.0449773
Q5DTY9|S375	Kctd16	-0.516756	0.0271096
O35099|S973	Map3k5	-0.516736	0.0229715
Q8VHJ5|T214	Mark1	-0.5158	0.0409055
P08553|S433	Nefm	-0.514706	0.0128565
O70310|S15	Nmt1	-0.51462	0.0111968
P04370|Y198	Mbp	-0.512478	0.00914028
Q8BYJ6-3|S597	Tbc1d4	-0.512467	0.0354333
Q66L44|S368	Cbarp	-0.511278	0.03378
Q66L44|T370	Cbarp	-0.511278	0.03378
Q4ACU6|Y826	Shank3	-0.511176	0.0257272
Q6PIC6|T630	Atp1a3	-0.508453	0.0170068
P19246|S643	Nefh	-0.507956	0.038682
Q810U3|T1230	Nfasc	-0.507826	0.00418827
Q8BPU7|S717	Elmo1	-0.507203	0.0134526
O70174|T529	Chrna4	-0.506127	0.0207815
Q69ZH9|S619	Arhgap23	-0.502609	0.028782
Q8BIZ1|S385	Anks1b	-0.500971	0.0320298
Q01405|T308	Sec23a	-0.500824	0.0448393
Q5SSZ5|S690	Tns3	-0.499577	0.0226754
P16390|S464	Kcna3	-0.498437	0.0281185
Q8R1A4-2|T1141	Dock7	-0.498388	0.0417353
P19246|S721	Nefh	-0.495658	0.020889
Q3UHL1|S412	Camkv	-0.485943	0.00147121
Q61301|S639	Ctnna2	-0.485824	0.047518
Q9QYX7|S1438	Pclo	-0.484873	0.0237234
Q9QXS6|S141	Dbn1	-0.484813	0.0485425
P09411|S203	Pgk1	-0.484675	0.0175332
Q14BI2|T869	Grm2	-0.484064	0.0061786
Q9DCB4|S298	Arpp21	-0.483528	0.0453484
Q9ES97-2|S510	Rtn3	-0.482669	0.0186141
P68254|S113	Ywhaq	-0.480984	0.021326
Q3ZT31|S665	Snx25	-0.480573	0.0277319
Q8BGU5|Y97	Ccny	-0.480269	0.0339383
Q04886|S14	Sox8	-0.477424	0.0497141
Q04886|S16	Sox8	-0.477424	0.0497141
P04370|T196	Mbp	-0.476846	0.0275127
P26039|S1328	Tln1	-0.476473	0.0373732
Q810U3|T1176	Nfasc	-0.476346	0.0176813
Q80YN3|S432	Bcas1	-0.472956	0.0193835
Q3UH99-2|T246	Shisa6	-0.471853	0.0307514
Q14CH0-2|S401	Fam171b	-0.47165	0.0318137
Q9DCL9|S107	Paics	-0.471209	0.00223212
Q04888|T240	Sox10	-0.470527	0.0181688
Q9DCB4-3|S562	Arpp21	-0.466988	0.0327165
Q99KN1-2|S298	Arrdc1	-0.466159	0.0331097
P70663|S415	Sparcl1	-0.464654	0.00137699
Q5EBJ4|S217	Ermn	-0.464601	0.00815861
P46935|S309	Nedd4	-0.463963	0.0386567
Q8R3Y5-2|S135	0	-0.46381	0.0410513
Q61214|Y145	Dyrk1a	-0.463737	0.000935644
Q9CX84|S72	Rgs19	-0.46261	0.0382396
Q8CJ19|T1448	Mical3	-0.460649	0.0486852
P17182|Y44	Eno1	-0.459312	0.0446788
P19246|S595	Nefh	-0.459189	0.0279911
Q5SWP3|S778	Nacad	-0.457328	0.0275526
O88738-3|S609	Birc6	-0.456942	0.0188214
Q9R0P9|S189	Uchl1	-0.455226	0.0182488
Q8BMA3|T315	Cnksr3	-0.454426	0.0119421
Q9Z0R4|T1132	Itsn1	-0.453343	0.00877937
E9Q9R9|T1061	Dlg5	-0.448062	0.0400598
Q99KJ8|S321	Dctn2	-0.446945	0.0488382
P04370|S200	Mbp	-0.446241	0.0462059
Q8BIK4-2|S936	Dock9	-0.444034	0.00872811
P19246|S795	Nefh	-0.443848	0.0358931
Q76LS9-2|T15	Mindy1	-0.440104	0.0267205
Q9Z351-12|S352	Kcnq2	-0.435624	0.00288318
Q9D4H9-2|S774	Phf14	-0.435607	0.0143935
Q9D4H9-2|S775	Phf14	-0.435607	0.0143935
P68404|T642	Prkcb	-0.435349	0.0470546
Q6PIE5|S58	Atp1a2	-0.435027	0.0109233
Q5RKR3|S700	Islr2	-0.434619	0.0358739
Q7TPW1|S288	Nexn	-0.434311	0.00832142
Q62417|S267	Sorbs1	-0.433381	0.0306704
Q8BZS9-2|S19	Dhx32	-0.432996	0.00769776
Q91ZV0-3|S652	Mia2	-0.431407	0.00222075
Q9WV92|S455	Epb41l3	-0.427968	0.0418412
P05064|S45	Aldoa	-0.424793	0.0160926
Q9DB52|S73	Pabir1	-0.424117	0.0215459
Q8BTW9|S293	Pak4	-0.421765	0.00651195
Q0VBF8|S28	Stum	-0.420407	0.00738924
Q9JMA2|S139	Qtrt1	-0.420076	0.0212858
Q0GNC1-3|S1216	Inf2	-0.41956	0.00948563
Q8CGB6-3|Y455	Tns2	-0.414767	0.00268862
Q8BPQ7-2|S119	Sgsm1	-0.414199	0.0204193
Q9CZJ2|S44	Hspa12b	-0.414103	0.0217424
D3YZP9|S6	Ccdc6	-0.413125	0.028009
D3YZP9|S8	Ccdc6	-0.413125	0.028009
Q5EBJ4|S211	Ermn	-0.412583	0.0186249
Q8CGB6-3|S947	Tns2	-0.411891	0.0121576
Q8BJ42-2|T492	Dlgap2	-0.411886	0.0228665
P97952|S198	Scn1b	-0.410699	0.015987
Q6WVG3|S173	Kctd12	-0.409645	0.0228067
Q3UHU5-3|S1800	Mtcl1	-0.405618	0.035794
Q3UHL1|T409	Camkv	-0.405526	0.0144109
Q6P9J5|S74	Kank4	-0.404902	0.049334
Q9Z1G4-3|T359	Atp6v0a1	-0.400871	0.0244099
Q8CIE2-2|T347	Zmiz2	-0.400459	0.0100799
Q5PSV9|T1056	Mdc1	-0.400049	0.0331987
Q80T62|S241	Gpr101	-0.39701	0.0279064
Q8BHC1|S200	Rab39b	-0.395025	0.0264248
Q8JZP2|S469	Syn3	-0.393763	0.0238674
Q9WVE8|T393	Pacsin2	-0.39372	0.0343121
Q9WVE8|Y394	Pacsin2	-0.39372	0.0343121
P18872-2|S29	Gnao1	-0.392713	0.00254588
P08553|S779	Nefm	-0.38923	0.0254042
Q8BGT6|S515	Micall1	-0.388735	0.0291922
Q60932-2|S240	Vdac1	-0.388701	0.0340079
Q68FE2|S656	Atg9a	-0.388469	0.0175556
P39447|S175	Tjp1	-0.388138	0.0374882
Q61553|S38	Fscn1	-0.385826	0.0314128
P46660|S440	Ina	-0.384577	0.00914439
Q8BGU5|T36	Ccny	-0.38434	0.00969148
A2AJI0|S126	Map7d1	-0.384084	0.0328121
Q3UHF7|S960	Hivep2	-0.383121	0.047001
Q9QYY0|S264	Gab1	-0.379685	0.0223283
Q9QYY0|S274	Gab1	-0.379685	0.0223283
Q3UUD2|S274	Spry3	-0.37939	0.0271992
Q91V14-2|S31	Slc12a5	-0.378634	0.0035489
Q91V41|S188	Rab14	-0.378147	0.0250742
Q80YQ2-2|S1355	Med23	-0.376279	0.0212952
O35927-2|S1036	Ctnnd2	-0.375855	0.0231357
Q80U35|S142	Arhgef17	-0.37272	0.0446565
P19246|S859	Nefh	-0.372294	0.0281656
Q9R0N7-4|S129	Syt7	-0.370251	0.00622398
Q9R0K7|S240	Atp2b2	-0.369189	0.0370934
Q8R502|S212	Lrrc8c	-0.36581	0.0260879
Q80YA3-2|T357	Ddhd1	-0.365427	0.0185393
P43006-2|S22	Slc1a2	-0.364978	0.0324048
Q8K3Z9|S99	Pom121	-0.3647	0.0331265
Q8K3Z9|T97	Pom121	-0.3647	0.0331265
Q8K2L8|S87	Trappc12	-0.363714	0.0155903
Q8CI08|S435	Slain2	-0.363457	0.00969502
Q69ZH9|S658	Arhgap23	-0.363207	0.0325348
B1AY13|S2070	Usp24	-0.362506	0.0183297
P21995|S312	Emb	-0.361732	0.0285451
Q6IMP4-2|S610	Panx2	-0.361339	0.0459581
P59438-2|S271	Hps5	-0.360533	0.0476717
Q5SS80-2|T284	Dhrs13	-0.358266	0.0326812
Q9WTQ5|S212	Akap12	-0.358013	0.0435606
Q60592|S824	Mast2	-0.357599	0.0265456
O88343|S68	Slc4a4	-0.357568	0.0269735
O70174|T510	Chrna4	-0.355848	0.0283164
Q62261|S2303	Sptbn1	-0.352906	0.0366536
P70349|S45	Hint1	-0.352451	0.021085
P39447|S179	Tjp1	-0.352422	0.0371798
Q3U3E2|S102	Fam117b	-0.352092	0.00188991
O70174|S530	Chrna4	-0.351209	0.0042384
Q8K4R4|S121	Pitpnc1	-0.350563	0.0173364
Q8K3I9|S387	Glcci1	-0.349854	0.00500206
E9Q236-2|S593	Abcc4	-0.349563	0.0091593
P53986|T462	Slc16a1	-0.348539	0.0341126
Q5SV85-2|S638	Synrg	-0.348352	0.0254141
Q8C9B9|S885	Dido1	-0.348041	0.0420318
A2AIV2|S132	Virma	-0.348021	0.0328447
Q8JZW4|S101	Cpne5	-0.345292	0.0264389
P19246|S715	Nefh	-0.345083	0.0426388
Q9R0P3|T83	Esd	-0.344876	0.0219591
P18760|S3	Cfl1	-0.34455	0.0437809
Q7TN75-2|S367	Peg10	-0.344201	0.0348895
Q6PCX9|S703	Trim37	-0.344123	0.0262037
Q6PCX9|S704	Trim37	-0.344123	0.0262037
Q8CJ19|S1447	Mical3	-0.343005	0.0137727
Q9QYJ0|S123	Dnaja2	-0.34282	0.0477447
Q5EBJ4|S227	Ermn	-0.34244	0.0495898
O08553|Y431	Dpysl2	-0.341089	0.0366454
Q6P542|S103	Abcf1	-0.341084	0.0126781
P05064|S38	Aldoa	-0.340965	0.019721
Q61423|T581	Kcna4	-0.340748	0.00624509
B1AY13|S2069	Usp24	-0.339143	0.0402549
Q80YV4|S392	Pank4	-0.338977	0.0437791
Q5RJI5|T534	Brsk1	-0.338863	0.0196184
P52480-2|S127	Pkm	-0.33814	0.0415937
Q7TQD2|S151	Tppp	-0.337034	0.0484251
Q9R0N9|S305	Syt9	-0.335995	0.0263089
Q68FH0|S1014	Pkp4	-0.333475	0.036313
Q6KCD5-2|S1144	Nipbl	-0.333076	0.0258968
Q6KCD5-2|S1146	Nipbl	-0.333076	0.0258968
Q80YE4-3|S524	Aatk	-0.332221	0.0445625
Q3U3N0-2|S177	Mier2	-0.331407	0.0303059
P11627|S1181	L1cam	-0.330632	0.0232914
Q71LX4|S459	Tln2	-0.33037	0.0127326
Q8JZK9|S516	Hmgcs1	-0.330139	0.0242202
O88196-5|S654	Ttc3	-0.32937	0.00486617
Q8VHH5|S305	Agap3	-0.329225	0.00165964
Q3UZA1|S377	Rcsd1	-0.328353	0.0205293
Q7TPW1|S96	Nexn	-0.324599	0.0132609
Q7TPW1|S98	Nexn	-0.324599	0.0132609
Q811D0-3|S516	Dlg1	-0.323335	0.036506
Q3UYV9|S22	Ncbp1	-0.322821	0.0496808
Q8CA95-3|S784	Pde10a	-0.322035	0.0418112
P53986|S230	Slc16a1	-0.321004	0.0460297
P17426-2|S54	Ap2a1	-0.320727	0.0319698
Q9CXF4|S186	Tbc1d15	-0.319138	0.0158194
P26039|S1750	Tln1	-0.318836	0.020565
P26039|T1742	Tln1	-0.318836	0.020565
Q9JKC6|S95	Cend1	-0.316796	0.00172347
Q61361|S413	Bcan	-0.315706	0.0356038
Q5H8C4-2|S1929	Vps13a	-0.31561	0.0224304
Q811P8|S1404	Arhgap32	-0.314756	0.0386324
Q9ESU6|S1073	Brd4	-0.314357	0.0374135
Q9QZI8|S348	Serinc1	-0.313574	0.00529252
P35279-2|T54	Rab6a	-0.31309	0.0105435
Q60902|S791	Eps15l1	-0.312898	0.00782212
Q8C419|S705	Gpr158	-0.312323	0.0286133
Q5DU25|T585	Iqsec2	-0.311761	0.0240144
P19246|S809	Nefh	-0.311465	0.040778
P70174|S364	Hrh1	-0.311389	0.0412912
P19246|S745	Nefh	-0.311087	0.043442
P21995|S309	Emb	-0.310666	0.0168018
Q61165|S697	Slc9a1	-0.310576	0.0093786
Q641K5|S551	Nuak1	-0.310513	0.0311081
P19246|S553	Nefh	-0.309589	0.0328376
P19246|S559	Nefh	-0.309589	0.0328376
Q8C419|S699	Gpr158	-0.309544	0.0300929
P14873|S1788	Map1b	-0.309119	0.0416733
Q8K3I9|S386	Glcci1	-0.308536	0.00311691
Q91ZU6-8|S30	Dst	-0.308247	0.0234351
Q6PGL7-2|T4	Washc2	-0.306815	0.00413661
Q9JM63|T15	Kcnj10	-0.306306	0.00969905
Q8BR63|Y64	Fam177a1	-0.304241	0.000731332
P16390|S457	Kcna3	-0.303455	0.0340178
P08553|T763	Nefm	-0.30293	0.0486452
Q61193|S518	Rgl2	-0.302195	0.0299557
P28571-1|S600	Slc6a9	-0.301507	0.0332058
Q68ED3|S54	Tent4b	-0.300139	0.0490939
Q62261|T2106	Sptbn1	-0.298935	0.0122061
Q9R0N3|S143	Syt11	-0.295714	0.0146419
P19246|S834	Nefh	-0.294608	0.0294637
Q3U3E2|S386	Fam117b	-0.29387	0.0440764
A2AB59|S461	Arhgap27	-0.29361	0.00819746
Q80Y50-5|S315	Camta2	-0.292422	0.0135781
P18872-2|S207	Gnao1	-0.2918	0.00475511
Q9D7S7-2|S117	Rpl22l1	-0.291644	0.00617086
P08551|S48	Nefl	-0.289998	0.0423659
Q2PFD7-4|S372	Psd3	-0.289519	0.0416697
Q05BC3-3|S180	Eml1	-0.287123	0.00937111
Q64332-2|T440	Syn2	-0.285555	0.0134972
Q60829|S191	Ppp1r1b	-0.285124	0.037111
P08551|S532	Nefl	-0.284535	0.0214298
Q91X51|S266	Gorasp1	-0.282755	0.0457541
Q99LI8|Y216	Hgs	-0.281386	0.011319
P68404-2|S206	Prkcb	-0.281111	0.0383149
Q6NXN1-2|S88	Szrd1	-0.281066	0.0423467
Q61301|T656	Ctnna2	-0.278857	0.0147757
O08539|S323	Bin1	-0.276857	0.0155329
P60904|S8	Dnajc5	-0.276823	0.020237
P47802|T255	Mtx1	-0.276079	0.00458126
Q8K207|S95	0	-0.27514	0.0113597
E9Q7X6-2|Y1189	Heg1	-0.275106	0.0488447
Q80U57|S297	Rims3	-0.273226	0.0455553
Q8K2P7-3|S24	Slc38a1	-0.27276	0.018443
Q6NV72-2|S535	Wdcp	-0.271686	0.00380866
A2A699|S370	Fam171a2	-0.269912	0.0429516
P97352|S32	S100a13	-0.269807	0.0248134
O35219-2|S263	Kcnh2	-0.268962	0.027009
P08553|S224	Nefm	-0.265017	0.0294696
P97772|S965	Grm1	-0.264034	0.0352285
Q9JLC8-2|T3511	Sacs	-0.264021	0.0129668
P27546|T242	Map4	-0.263636	0.0336041
Q69ZH9|S314	Arhgap23	-0.263574	0.046475
Q9EPJ9-2|S337	Arfgap1	-0.263372	0.0434605
Q60771|S196	Cldn11	-0.263314	0.0414511
Q61214|Y321	Dyrk1a	-0.263302	0.0132126
Q9Z0U1|S107	Tjp2	-0.26322	0.0170303

## Sheet: rescued up
				WT vs HT					WT vs HT L
PTM Site	Gene_symbol	FC	log2-fold-change	p-value	log10p		FC	log2-fold-change	p-value	d FC
Q5RJH6-3|S1010	Smg7	2.23878	1.16271	0.0496547	1.30404		1.28937	0.366664	0.0869552	0.949412
Q924A2|S1510	Cic	1.99377	0.995498	0.00386694	2.41263		1.07541	0.104889	0.617357	0.918357
Q812E0|S246	Cpeb2	2.16173	1.11219	0.0475859	1.32252		1.25679	0.329741	0.544346	0.904941
Q9CZ42-2|Y36	Naxd	2.06784	1.04812	0.032784	1.48434		1.18716	0.247514	0.205556	0.88068
Q8CGU1|S68	Calcoco1	2.44188	1.28799	0.00249349	2.60319		1.57731	0.657471	0.233202	0.864561
Q64HY3-2|T12	Sp9	2.25899	1.17568	0.0471601	1.32643		1.54204	0.624842	0.303514	0.716948
P39447|Y898	Tjp1	1.91688	0.938761	0.0291773	1.53496		1.21838	0.284962	0.137726	0.698503
Q9QYR6-2|T1292	Map1a	1.62758	0.702726	0.0146019	1.83559		-1.06359	-0.0889465	0.446524	0.563984
Q8BRH4|S694	Kmt2c	1.76258	0.817692	0.00435857	2.36066		1.08714	0.120541	0.616939	0.675441
Q8CHP6-2|T261	Phc3	1.67838	0.74707	0.0193459	1.71341		1.00727	0.0104445	0.553016	0.671115
Q8K0H5|S44	Taf10	1.57059	0.651303	0.00156107	2.80658		-1.08195	-0.113634	0.694418	0.488636
Q6A0A9|S432	FAM120A	1.51366	0.598039	0.0079485	2.09971		-1.107	-0.146655	0.795773	0.406658
Q69ZA1-2|T1056	Cdk13	1.51135	0.595836	0.023048	1.63737		-1.10167	-0.139686	0.510573	0.409682
A2AN08-5|S618	Ubr4	1.47305	0.558806	0.0315103	1.50155		-1.13181	-0.178627	0.225277	0.341243
Q8BUH8|S427	Senp7	1.46056	0.546519	0.0486989	1.31248		-1.11538	-0.15754	0.682442	0.345174
F6SEU4|S1053	Syngap1	2.2047	1.14058	0.0297159	1.52701		1.64141	0.714933	0.256951	0.563292
Q9D706|Y166	Rpap3	1.39831	0.483685	0.027421	1.56192		-1.15331	-0.205779	0.471474	0.245001
Q9Z2Y3|T123	Homer1	2.28434	1.19178	0.00163861	2.78553		1.73498	0.794917	0.228955	0.549365
Q6PFD5|S185	Dlgap3	1.77717	0.829579	0.0134457	1.87142		1.24359	0.31451	0.273517	0.533578
P09240|S107	Cck	1.75136	0.808479	0.0367535	1.4347		1.22681	0.294916	0.286801	0.524551
Q5DTH5|S677	Tshz1	1.53324	0.616588	0.0474872	1.32342		1.01116	0.0160184	0.876453	0.522079
P58158|S329	B3gat3	1.49619	0.581293	0.0180178	1.7443		-1.01821	-0.0260388	0.766499	0.477977
Q68FE7|S336	Tmem151b	1.44342	0.529494	0.0197772	1.70384		-1.06022	-0.084369	0.564856	0.383199
Q68FE7|S337	Tmem151b	1.44342	0.529494	0.0197772	1.70384		-1.06022	-0.084369	0.564856	0.383199
P24529|S472	Th	1.59075	0.66971	0.0412732	1.38433		1.10293	0.141342	0.889368	0.487822
O08576|S224	Rundc3a	1.34045	0.422717	0.00429361	2.36718		-1.14461	-0.194853	0.110292	0.195842
O08576|S225	Rundc3a	1.34045	0.422717	0.00429361	2.36718		-1.14461	-0.194853	0.110292	0.195842
P70268-2|S351	Pkn1	1.70725	0.771675	0.0200847	1.69713		1.23204	0.301053	0.186933	0.475207
Q61140-2|S143	Bcar1	1.43615	0.522206	0.00788499	2.1032		-1.03903	-0.0552395	0.81027	0.397118
Q99PU7|Y394	Bap1	1.52043	0.604478	0.0217179	1.66318		1.06248	0.0874294	0.352691	0.457953
Q505G8|S144	Znf827	1.2507	0.322737	0.048831	1.3113		-1.20663	-0.270984	0.684445	0.0440697
Q9R111|S284	Gda	1.48832	0.573689	0.0240044	1.61971		1.03269	0.0464074	0.932435	0.455634
Q5U4D8|S585	Slc5a6	1.74787	0.805596	0.00398404	2.39968		1.29257	0.370238	0.275555	0.455302
Q61324-2|S607	Arnt2	1.62891	0.703907	0.0246258	1.60861		1.17458	0.232143	0.716296	0.454331
Q8C4S8|S302	Dennd2a	1.63088	0.705652	0.0369925	1.43189		1.19496	0.256961	0.348354	0.435922
Q8K4K6|S114	Pank1	1.62142	0.697262	0.0319797	1.49513		1.18737	0.247768	0.324769	0.434055
P39447|S303	Tjp1	1.77737	0.829742	0.0121007	1.91719		1.34859	0.431455	0.29662	0.428774
Q62417-7|T471	Sorbs1	1.42893	0.51494	0.0228104	1.64187		1.00079	0.00113254	0.986253	0.428149
Q80VC9-11|S699	Camsap3	2.18189	1.12558	0.0327524	1.48476		1.75442	0.810994	0.368157	0.427466
Q64096|S1041	Mcf2l	1.39865	0.484037	0.0280019	1.55281		-1.02809	-0.0399652	0.729352	0.370563
Q9DB90|S450	Smg9	1.85771	0.893526	0.00340641	2.4677		1.43113	0.517155	0.156658	0.42658
Q8R574|S219	Prpsap2	1.61853	0.694689	0.0467603	1.33012		1.1963	0.258574	0.188698	0.422239
P48986|S213	Neurod6	1.28147	0.357796	0.0456121	1.34092		-1.13925	-0.188085	0.617459	0.142216
Q3UYK3|S417	Tbc1d9	1.76814	0.82223	0.0115358	1.93795		1.35019	0.433165	0.141817	0.417944
Q3UYK3|S418	Tbc1d9	1.76814	0.82223	0.0115358	1.93795		1.35019	0.433165	0.141817	0.417944
Q9Z2E1|S410	Mbd2	1.65855	0.729921	0.0310415	1.50806		1.24641	0.317775	0.105919	0.412141
Q9Z2S7-3|S174	Tsc22d3	1.60458	0.682199	0.0124422	1.9051		1.19665	0.259002	0.258678	0.407933
Q9Z2S7-3|S177	Tsc22d3	1.60458	0.682199	0.0124422	1.9051		1.19665	0.259002	0.258678	0.407933
Q9DB38|S13	Znf580	1.44987	0.535925	0.0466882	1.33079		1.04447	0.0627713	0.563143	0.405401
Q3UXZ9|S1666	Kdm5a	1.44805	0.534111	0.0106638	1.97209		1.04768	0.0671939	0.303174	0.400372
Q8BIQ5|S516	Cstf2	1.40536	0.490943	0.00389579	2.4094		1.00727	0.01045	0.566379	0.398094
P11627|T976	L1cam	1.62193	0.697712	0.032028	1.49447		1.22492	0.292688	0.469475	0.39701
Q60591-4|S327	Nfatc2	1.58568	0.665099	0.0216397	1.66475		1.18875	0.249441	0.389245	0.39693
Q6ZQ29-2|S663	Taok2	1.34591	0.428577	0.0332073	1.47877		-1.05016	-0.0706075	0.981494	0.295747
Q9EQZ7-3|S563	Rims2	1.9421	0.957615	0.00338948	2.46987		1.54701	0.629482	0.26268	0.395088
Q8VD37-3|T261	Sgip1	2.32697	1.21845	0.0380609	1.41952		1.93592	0.953019	0.111296	0.391051
Q9QZQ1|S1142	Afdn	1.51818	0.602345	0.0359174	1.4447		1.12737	0.172955	0.445531	0.390817
Q6PCN7|Y19	Hltf	1.33684	0.418829	0.024484	1.61112		-1.05394	-0.0757941	0.560157	0.282901
Q3V0C1-2|S179	Zmat1	1.46793	0.553782	0.0192008	1.71668		1.09342	0.128842	0.410773	0.374513
Q9DC53|Y566	Cpne8	1.46045	0.546412	0.0485189	1.31409		1.09368	0.129188	0.46255	0.36677
B2RRD7|S920	Brpf1	1.42224	0.508162	0.0356993	1.44734		1.05736	0.0804668	0.461809	0.364877
P60882|T2785	Megf8	1.29355	0.371332	0.025844	1.58764		-1.06914	-0.0964496	0.546643	0.224408
P97367-3|S194	Meis2	1.44853	0.534594	0.0207458	1.68307		1.08679	0.12007	0.184373	0.361746
Q99P72|S108	Rtn4	2.08034	1.05682	0.00538803	2.26857		1.71886	0.781448	0.0521206	0.361488
Q6GYP7|T982	Ralgapa1	1.34889	0.43177	0.0343782	1.46372		-1.01222	-0.0175283	0.775344	0.336664
P70399-5|S80	Tp53bp1	1.49837	0.583393	0.0212225	1.6732		1.15373	0.206304	0.454798	0.34464
Q80XC6|S64	Nrde2	1.43848	0.524544	0.00945178	2.02449		1.09614	0.132429	0.337413	0.342341
Q80XC6|S68	Nrde2	1.43848	0.524544	0.00945178	2.02449		1.09614	0.132429	0.337413	0.342341
Q3V0C1-2|T181	Zmat1	1.3431	0.425566	0.00186258	2.72988		1.00443	0.00637122	0.648522	0.338673
O88196-5|S644	Ttc3	1.28723	0.364274	0.0171466	1.76582		-1.04077	-0.0576556	0.386676	0.246461
Q9Z140|S556	Cpne6	1.31587	0.396021	0.0308211	1.51115		-1.01185	-0.0169886	0.833432	0.304029
P60469|S264	Ppfia3	1.38611	0.471038	0.0419406	1.37737		1.06204	0.0868356	0.463548	0.324068
Q8BL65-4|T277	Ablim2	1.39393	0.479156	0.00288132	2.54041		1.07197	0.100264	0.898286	0.321958
Q9QYC0|T416	Add1	1.28173	0.358096	0.0244077	1.61247		-1.03834	-0.05428	0.837099	0.243393
Q5SS90|S45	Gm11992	1.64318	0.716489	0.0150851	1.82145		1.33933	0.421507	0.0616539	0.303852
Q99L90|S282	Mcrs1	1.37205	0.456332	0.0314114	1.50291		1.0685	0.0955913	0.519392	0.303546
Q3U1Y4|S715	Dennd4b	1.67107	0.740772	0.00513746	2.28925		1.36846	0.45255	0.0575576	0.302613
Q9WU42|S920	Ncor2	2.06042	1.04294	0.0101557	1.99329		1.76241	0.817548	0.0512836	0.298011
Q8K400|S716	Stxbp5	1.25554	0.328307	0.00954116	2.0204		-1.04033	-0.057035	0.932477	0.215214
Q8K400|S718	Stxbp5	1.25554	0.328307	0.00954116	2.0204		-1.04033	-0.057035	0.932477	0.215214
Q8K400|T715	Stxbp5	1.25554	0.328307	0.00954116	2.0204		-1.04033	-0.057035	0.932477	0.215214
P14873|S1401	Map1b	1.77357	0.826657	0.0415549	1.38138		1.48072	0.566296	0.328461	0.292854
Q8C4X2|S366	Csnk1g3	1.40521	0.490783	0.0279882	1.55302		1.1225	0.166721	0.325344	0.282703
Q8BZB3|T482	Tmem266	1.45328	0.539309	0.00974306	2.0113		1.17544	0.233196	0.482837	0.27784
P31361|S390	Pou3f3	1.26345	0.337372	0.019707	1.70538		-1.01408	-0.0201656	0.881272	0.249378
Q80TR1-2|S1177	Adgrl1	1.39196	0.477123	0.016408	1.78494		1.11481	0.156799	0.113911	0.277154
Q99P72|S104	Rtn4	2.10109	1.07114	0.004552	2.3418		1.82426	0.867312	0.0585802	0.276832
Q6DFV3|S248	Arhgap21	1.21929	0.286039	0.0164837	1.78295		-1.05699	-0.0799618	0.901665	0.162298
Q9EQW7|T1543	Kif13a	1.34354	0.426043	0.0449924	1.34686		1.0725	0.100979	0.96856	0.271042
Q8BL48|S359	Unk	1.41943	0.505309	0.0471061	1.32692		1.15032	0.202031	0.456914	0.269111
Q9WV69-2|S309	Dmtn	1.67216	0.741714	0.00462075	2.33529		1.40481	0.490372	0.508239	0.267355
Q3UNH4|S472	Gprin1	1.27246	0.347618	0.0404987	1.39256		1.01166	0.0167196	0.887311	0.260801
Q6A0A9|S433	FAM120A	1.2462	0.317539	0.0177389	1.75107		-1.01009	-0.0144835	0.690966	0.236113
Q01147-1|S108	Creb1	1.41797	0.503831	0.0108694	1.96379		1.16499	0.220319	0.299812	0.252983
P05480-1|Y424	Src	1.62126	0.697116	0.0231416	1.63561		1.36876	0.452871	0.151651	0.252499
Q52KI8|S625	Srrm1	1.27776	0.353622	0.0282818	1.54849		1.02908	0.0413517	0.73823	0.248687
Q9ESC8|S174	Aff4	1.32003	0.400576	0.0326105	1.48664		1.07451	0.103685	0.591868	0.245521
Q9ER47|S223	Kcnh7	1.21106	0.276276	0.0444568	1.35206		-1.03366	-0.0477683	0.720115	0.1774
Q5DU14-3|Y1664	Myo16	1.52754	0.61121	0.00699875	2.15498		1.28395	0.360587	0.0713249	0.243591
Q60722-2|S38	Tcf4	1.53864	0.62166	0.0331759	1.47918		1.29557	0.373582	0.0674276	0.243079
Q61122|S401	Nab1	1.20715	0.2716	0.0446124	1.35054		-1.03465	-0.0491479	0.974175	0.172493
Q64010|S40	Crk	1.21558	0.281643	0.0363558	1.43943		-1.0199	-0.0284344	0.765948	0.195674
Q6GYP7|S1002	Ralgapa1	1.29055	0.367985	0.00834181	2.07874		1.06926	0.0966117	0.16914	0.22129
Q6GYP7|S998	Ralgapa1	1.29055	0.367985	0.00834181	2.07874		1.06926	0.0966117	0.16914	0.22129
Q6GYP7|T1000	Ralgapa1	1.29055	0.367985	0.00834181	2.07874		1.06926	0.0966117	0.16914	0.22129
Q3UHD9-2|S771	Agap2	1.44349	0.529559	0.0254771	1.59385		1.22479	0.292532	0.0947857	0.2187
P11798|S329	Camk2a	1.25537	0.328112	0.0409012	1.38826		1.03775	0.0534539	0.490664	0.217623
Q9Z140|T548	Cpne6	1.26117	0.334762	0.0423741	1.3729		1.04376	0.0617889	0.889293	0.21741
Q9Z2B9|S561	Rps6ka4	1.27367	0.348993	0.00453024	2.34388		1.05746	0.0805983	0.175415	0.216214
Q03717|S15	Kcnb1	1.21445	0.280301	0.014946	1.82547		-1.00173	-0.00250066	0.935943	0.212713
Q9DBC7|S77	Prkar1a	1.23785	0.307836	0.00485771	2.31357		1.02275	0.0324471	0.677842	0.215104
Q9WUU8-2|S402	Tnip1	1.37057	0.454781	0.0470256	1.32767		1.15554	0.208565	0.645001	0.215036
Q6ZWR6-4|S8278	Syne1	1.36666	0.450651	0.0361707	1.44164		1.15265	0.204957	0.990752	0.214005
Q922H1|S22	Prmt3	1.31584	0.395986	0.0476805	1.32166		1.10236	0.140596	0.483816	0.213482
Q9DBZ5-2|S184	Eif3k	2.03992	1.02851	0.0148315	1.82881		1.83167	0.873158	0.0938062	0.208248
Q571H0|S16	Urb1	1.64933	0.721877	0.0206262	1.68558		1.44207	0.528145	0.338888	0.207253
Q9ER69|T343	Wtap	1.54216	0.624955	0.0125648	1.90084		1.3359	0.417812	0.121849	0.206263
A2CG63-2|S482	Arid4b	1.35207	0.435168	0.0350574	1.45522		1.14998	0.201609	0.767595	0.202088
Q8BGN5|S374	Nipal3	1.72709	0.788345	0.0264405	1.57773		1.52691	0.610614	0.163461	0.200184
P26645|S141	Marcks	1.22002	0.286901	0.0224447	1.64889		1.02052	0.0293055	0.444196	0.199496
Q6P5H2-2|S1793	Nes	1.40163	0.487103	0.0364267	1.43858		1.20398	0.267817	0.402975	0.197643
Q80XC6|S71	Nrde2	1.33109	0.412606	0.0213838	1.66991		1.13954	0.188453	0.509923	0.191547
Q9DBY8|S190	Nvl	1.25057	0.322589	0.0323499	1.49013		1.06506	0.0909411	0.430815	0.185508
Q9D2V7|S430	Coro7	1.20934	0.274224	0.0352012	1.45344		1.02462	0.0350861	0.917843	0.184726
P61161|S207	Actr2	1.29822	0.376531	0.0487408	1.31211		1.11448	0.156367	0.397616	0.183739
A2AAE1-4|S321	Kiaa1109	1.30602	0.385182	0.0264212	1.57805		1.12356	0.16808	0.478041	0.182462
P70257-1|S337	Nfix	1.36014	0.44375	0.0355558	1.44909		1.17789	0.236206	0.201348	0.182244
Q99PP2|S171	Znf318	1.70846	0.772693	0.0417281	1.37957		1.52823	0.611861	0.289343	0.180226
Q99PP2|S173	Znf318	1.70846	0.772693	0.0417281	1.37957		1.52823	0.611861	0.289343	0.180226
Q8BTI8|S772	Srrm2	1.29426	0.37213	0.0419528	1.37724		1.11418	0.155977	0.0503137	0.180087
Q9EST3-2|S212	Eif4enif1	1.41735	0.503197	0.00594898	2.22556		1.24551	0.316737	0.160674	0.171841
P97445|T433	Cacna1a	1.26083	0.334377	0.0394532	1.40392		1.0903	0.124729	0.862173	0.170529
Q9R1V6-14|S796	Adam22	1.30925	0.388736	0.0311404	1.50668		1.14118	0.190522	0.501728	0.16807
Q8K212|S777	Pacs1	1.32538	0.406411	0.0291915	1.53474		1.1602	0.21437	0.201785	0.165188
P31938|S392	Map2k1	1.60073	0.67873	0.0179967	1.74481		1.43578	0.521837	0.0897834	0.164947
Q9DBR1-2|S485	Xrn2	1.42578	0.511755	0.00713077	2.14686		1.26485	0.338965	0.131082	0.160934
Q8BVH9-3|S236	Mettl6	1.21808	0.284611	0.0447452	1.34925		1.05974	0.0837057	0.561778	0.158345
P97490|S67	Adcy8	1.45216	0.538196	0.0226788	1.64438		1.29625	0.374346	0.0804891	0.155904
Q9D4H2|T95	Gcc1	1.28805	0.365186	0.0222209	1.65324		1.13332	0.180554	0.187263	0.154728
Q925J9-4|S1420	Med1	1.20653	0.270864	0.015275	1.81602		1.05192	0.0730213	0.246309	0.154613
P34022|T13	Ranbp1	1.21203	0.277425	0.0377666	1.42289		1.05778	0.0810429	0.529084	0.154248
Q5Y5T2|S34	Zdhhc18	1.26308	0.336946	0.00794423	2.09995		1.11017	0.150777	0.132263	0.152913
Q01338|S311	Adra2a	1.34177	0.424137	0.0342124	1.46582		1.18999	0.250951	0.42653	0.151778
Q8VI33|S158	Taf9	1.33725	0.41927	0.0178169	1.74917		1.18599	0.246089	0.150515	0.151264
Q61070|S316	Ei24	1.42981	0.515826	0.0419736	1.37702		1.27874	0.354724	0.26723	0.151071
Q8BL48|S377	Unk	1.20591	0.270119	0.00115309	2.93814		1.05894	0.0826249	0.199825	0.146964
Q8BGU5|S323	Ccny	1.29226	0.3699	0.0471212	1.32678		1.14839	0.199613	0.5757	0.143873
Q9CQV4-2|T126	Retreg3	1.42282	0.508758	0.0194117	1.71194		1.27902	0.355034	0.196552	0.143809
Q91Y86|S270	Mapk8	1.35255	0.435677	0.0474498	1.32377		1.2107	0.275836	0.169756	0.141849
Q00PI9|T163	Hnrnpul2	1.25737	0.330412	0.0119203	1.92371		1.11934	0.162651	0.100523	0.13803
Q80TR1-2|Y156	Adgrl1	1.4773	0.562962	0.0202377	1.69384		1.34131	0.42364	0.0748361	0.135992
Q80TR1-2|Y170	Adgrl1	1.4773	0.562962	0.0202377	1.69384		1.34131	0.42364	0.0748361	0.135992
Q80TJ1-4|S1342	Cadps	1.24393	0.314904	0.0213148	1.67132		1.10882	0.149025	0.225443	0.135109
P14873|S91	Map1b	1.39611	0.481408	0.0024141	2.61724		1.26112	0.334709	0.119662	0.134982
Q9CSU0-2|S164	Rprd1b	1.28323	0.359775	0.00317413	2.49838		1.14884	0.200173	0.405358	0.13439
Q9R078|S181	Prkab1	1.21583	0.281943	0.0075543	2.12181		1.08657	0.119777	0.341058	0.129264
P81122|S1137	Irs2	1.21249	0.277971	0.0155524	1.8082		1.08518	0.11794	0.293657	0.127304
F8VPU2|T527	Farp1	1.34887	0.431756	0.0328358	1.48365		1.22178	0.28899	0.115515	0.12709
P35922-7|S475	Fmr1	1.48855	0.573908	0.0443757	1.35286		1.36332	0.447128	0.0948334	0.125227
Q9JJT9|T340	Phax	1.32539	0.406413	0.0279396	1.55378		1.20254	0.266082	0.435292	0.122849
Q8C3Q5|S287	Shisa7	1.27834	0.354266	0.0147305	1.83178		1.15662	0.209917	0.409962	0.121713
Q9EPU4|S749	Cpsf1	1.33494	0.41678	0.0408816	1.38847		1.21373	0.279443	0.157106	0.121219
Q60700|S640	Map3k12	2.03799	1.02714	0.0169729	1.77024		1.91686	0.938745	0.0907412	0.121126
Q8CC35|T741	Synpo	1.34255	0.424972	0.010808	1.96626		1.22263	0.289987	0.0927518	0.119917
Q80YE4-3|S425	Aatk	1.53849	0.621518	0.0128463	1.89122		1.41924	0.505114	0.0807149	0.119258
Q7TPV2-2|S440	Dzip3	1.56313	0.644434	0.0214838	1.66789		1.44402	0.530089	0.072856	0.119107
Q60629|Y671	Epha5	1.28609	0.362996	0.0370814	1.43084		1.16846	0.224614	0.0936321	0.11763
Q61324-2|S446	Arnt2	1.66884	0.738848	0.0318109	1.49742		1.55547	0.637349	0.116438	0.113375
P54276|S137	Msh6	1.20714	0.27159	0.0126195	1.89896		1.09441	0.130155	0.618237	0.112726
O88737|S1004	Bsn	1.22032	0.287254	0.041873	1.37807		1.11108	0.151965	0.134368	0.109234
Q8C8R3-2|T3067	Ank2	1.23704	0.306895	0.049925	1.30168		1.12857	0.174492	0.603488	0.108476
Q8C8R3-2|T3068	Ank2	1.23704	0.306895	0.049925	1.30168		1.12857	0.174492	0.603488	0.108476
Q499D0|S85	Foxn3	1.26334	0.337239	0.0498943	1.30195		1.15859	0.212367	0.12477	0.104749
Q8CBY1-2|S318	Samd4a	1.82096	0.8647	0.0274475	1.5615		1.72016	0.782541	0.0855062	0.100803
Q8CBY1-2|S319	Samd4a	1.82096	0.8647	0.0274475	1.5615		1.72016	0.782541	0.0855062	0.100803
Q8CGE9|S937	Rgs12	1.25884	0.332098	0.0196723	1.70614		1.16011	0.214268	0.224631	0.0987279
Q8CGE9|S939	Rgs12	1.25884	0.332098	0.0196723	1.70614		1.16011	0.214268	0.224631	0.0987279
A2ADY9|S127	Ddi2	1.20338	0.267095	0.0087647	2.05726		1.11203	0.1532	0.0875075	0.0913488
G3X9K3|S289	Arfgef1	1.22984	0.29847	0.0252738	1.59733		1.13937	0.188237	0.243138	0.0904691
Q61687|S1975	Atrx	1.25261	0.32494	0.0392261	1.40642		1.16621	0.221822	0.199809	0.086407
Q61687|S1978	Atrx	1.25261	0.32494	0.0392261	1.40642		1.16621	0.221822	0.199809	0.086407
Q8CFE3|S254	Rcor1	1.26858	0.343216	0.0412828	1.38423		1.18618	0.246327	0.0630312	0.0823976
Q80X82|S494	Sympk	1.47239	0.55816	0.0402138	1.39562		1.39133	0.476467	0.0849565	0.0810584
Q3UHD9-2|T599	Agap2	1.21463	0.280521	0.00670312	2.17372		1.13435	0.181868	0.202846	0.0802821
Q64336|S128	Tbr1	1.49244	0.577672	0.0174392	1.75847		1.41475	0.500547	0.119399	0.0776895
Q9QZQ1|S1171	Afdn	1.40118	0.48664	0.0339509	1.46915		1.33091	0.412416	0.0790241	0.0702651
Q00PI9|S159	Hnrnpul2	1.24793	0.319533	0.0116274	1.93452		1.18346	0.24301	0.249506	0.0644668
Q91W92|S142	Cdc42ep1	1.23072	0.299498	0.032005	1.49478		1.1684	0.224536	0.278533	0.062314
Q5BLK4|S132	Tut7	1.39763	0.482979	0.00877711	2.05665		1.33685	0.418841	0.360172	0.060774
Q0VGB7|T336	Ppp4r2	1.3532	0.436373	0.00911868	2.04007		1.29602	0.374085	0.26664	0.0571811
Q91V41|S97	Rab14	1.41352	0.499291	0.0419385	1.37739		1.35843	0.441939	0.093475	0.0550896
Q3TRR0-2|T159	Map9	1.20786	0.272453	0.00685545	2.16396		1.15735	0.21083	0.0637029	0.0505058
Q8CHG5|S327	Arel1	1.49968	0.584659	0.000611001	3.21396		1.45165	0.537696	0.0861723	0.0480329
Q8C1B1|S942	Camsap2	1.57113	0.651798	0.0416513	1.38037		1.52374	0.607615	0.0781078	0.0473875
Q9WVH4|S354	Foxo3	1.23484	0.304327	0.0299411	1.52373		1.18756	0.247998	0.616079	0.0472842
Q8C310-2|T579	Robo4	1.53012	0.613643	0.0445234	1.35141		1.48454	0.570017	0.0524131	0.0455771
Q8BLK9-3|S516	Rps6kc1	1.29672	0.374866	0.0422108	1.37458		1.25662	0.329543	0.089146	0.0401035
Q7TQG1|S835	Plekha6	1.48265	0.56818	0.0310166	1.50841		1.45105	0.537102	0.15619	0.0315966
Q6PGL7-2|S1086	Washc2	1.49018	0.575482	0.0238458	1.62259		1.45861	0.544589	0.0731753	0.0315699
Q8VI24-2|S534	Satb2	1.21053	0.275634	0.0424606	1.37201		1.18551	0.245505	0.11006	0.0250185
P08414|S11	Camk4	1.31981	0.400335	0.0498164	1.30263		1.29657	0.374697	0.193931	0.0232476
A2AQ25|S1015	Skt	1.561	0.642471	0.030794	1.51153		1.54362	0.626321	0.0571151	0.0173771
Q80Z38-2|S720	Shank2	1.38866	0.473696	0.00102132	2.99084		1.37368	0.458045	0.236812	0.0149836
Q99NE5-4|S744	Rims1	1.21049	0.275587	0.04572	1.33989		1.20046	0.263593	0.0915075	0.0100222
Q99NE5-4|Y746	Rims1	1.21049	0.275587	0.04572	1.33989		1.20046	0.263593	0.0915075	0.0100222
Q04573|S367	Npy1r	1.2373	0.307201	0.0213549	1.6705		1.23865	0.308764	0.098493	-0.00134104
O54774|T774	Ap3d1	1.41297	0.498726	0.0361846	1.44148		1.41618	0.502004	0.0633294	-0.00321377
Q9DB77|S367	Uqcrc2	1.23809	0.308112	0.0191516	1.71779		1.25268	0.325013	0.174666	-0.0145892
Q9QYP6|S313	Azi2	1.26416	0.338174	0.0267278	1.57304		1.30882	0.388269	0.206385	-0.0446671
Q8CBW3-3|T202	Abi1	1.53194	0.61536	0.0323049	1.49073		1.57792	0.658026	0.124015	-0.0459819
Q8VHH5|S356	Agap3	1.50981	0.594372	0.0117915	1.92843		1.55738	0.639117	0.059153	-0.0475605
Q3UHF7|S1062	Hivep2	1.28408	0.360733	0.0159983	1.79593		1.3379	0.419966	0.0518649	-0.0538177
Q5EG47|T355	Prkaa1	1.22399	0.29159	0.00572734	2.24205		1.29338	0.371144	0.468008	-0.0693892
Q8BK03-2|S132	Miga2	1.41267	0.498424	0.0480085	1.31868		1.48276	0.568287	0.0889929	-0.070092
Q6ZPV2-2|S1504	Ino80	1.22437	0.292043	0.000501874	3.29941		1.29631	0.374409	0.185762	-0.0719356
Q3UTJ2-2|S1024	Sorbs2	1.46657	0.552442	0.0280126	1.55265		1.53911	0.622094	0.320709	-0.0725417
P23242|S272	Gja1	1.73557	0.795408	0.024691	1.60746		1.83069	0.872391	0.0646012	-0.095126
Q6P1I6-3|T743	Psd2	2.34235	1.22796	0.0372577	1.42878		2.4395	1.28659	0.153816	-0.0971515
Q3UNH4|T791	Gprin1	1.36446	0.448326	0.0347399	1.45917		1.53147	0.614917	0.267318	-0.167013
Q9EP53-2|T515	Tsc1	1.37485	0.45927	0.0361077	1.4424		1.54295	0.625688	0.206427	-0.168101
Q04573|T361	Npy1r	1.45235	0.53839	0.0419043	1.37774		1.65821	0.729628	0.123668	-0.205861
P35822|S818	Ptprk	1.64435	0.717518	0.0401165	1.39668		1.94149	0.957166	0.0843584	-0.297142
Q570Y9-2|S225	Deptor	1.68752	0.754903	0.0469499	1.32837		1.98567	0.989625	0.118267	-0.298151
Q689Z5-2|S696	Sbno1	2.39224	1.25836	0.0327474	1.48482		2.75256	1.46077	0.0640251	-0.36032
Q689Z5-2|T685	Sbno1	2.39224	1.25836	0.0327474	1.48482		2.75256	1.46077	0.0640251	-0.36032
Q8K4R4|S273	Pitpnc1	1.68208	0.750244	0.0431762	1.36476		2.05547	1.03947	0.423333	-0.373392
B1AWN6|S606	Scn2a	1.28694	0.363941	0.0453922	1.34302		1.67481	0.743994	0.0666769	-0.387869
Q61097|T255	Ksr1	1.45238	0.538423	0.0355908	1.44866		2.01843	1.01323	0.0745049	-0.566047
Q8BI84|S420	Mia3	1.19921	0.262087	0.0492049			1.11496	0.156993	0.312656
Q8BYH7|S74	Tbc1d17	1.19716	0.259611	0.0448412			0.909243	-0.137263	0.45742
Q922D4-2|S571	Ppp6r3	1.1971	0.259543	0.0391224			1.12559	0.170686	0.138889
Q8BRH4|S1299	Kmt2c	1.19654	0.25887	0.0130536			1.06422	0.089799	0.378461
G3X9K3|S290	Arfgef1	1.19557	0.257699	0.0301427			0.873315	-0.195426	0.48378
Q6PNC0|S2090	Dmxl1	1.19381	0.255572	0.0416035			1.15728	0.210734	0.0621405
Q8VHJ5|S423	Mark1	1.19154	0.252828	0.0480703			1.20656	0.270899	0.0614756
O54824|S838	Il16	1.19106	0.25224	0.0264359			0.944901	-0.0817654	0.145373
Q68FD9|S1451	Kiaa1549	1.19044	0.251492	0.0402005			1.15298	0.205372	0.112543
Q91VW5|S72	Golga4	1.19042	0.251474	0.0323983			1.13877	0.187482	0.142156
Q69ZI1-2|T773	Sh3rf1	1.18878	0.24948	0.0309583			1.22479	0.292529	0.400891
Q9QYR6-2|T898	Map1a	1.18802	0.248562	0.0286811			1.06588	0.0920391	0.369756
A2A690-2|S1498	Tanc2	1.18556	0.24557	0.000298449			1.23794	0.307945	0.32108
A2A690-2|T1499	Tanc2	1.18556	0.24557	0.000298449			1.23794	0.307945	0.32108
Q9ESN6|S370	Trim2	1.18487	0.244728	0.0256859			1.16473	0.219998	0.060527
Q8C0D9-2|S419	Cep68	1.18478	0.244623	0.0478664			1.11377	0.155455	0.266814
B5TVM2-3|S434	Ildr2	1.18359	0.243164	0.0439288			1.10569	0.144947	0.174864
Q8BKT3|S84	Gcfc2	1.18304	0.242504	0.0410083			1.04815	0.0678479	0.280901
Q8BKT3|T85	Gcfc2	1.18304	0.242504	0.0410083			1.04815	0.0678479	0.280901
O70318|S665	Epb41l2	1.18288	0.242299	0.0399144			1.10793	0.14787	0.34102
Q8BJI1|S706	Slc6a17	1.18196	0.241176	0.0071244			1.22729	0.295479	0.050863
Q8K0T0|S443	Rtn1	1.18118	0.24023	0.0407965			1.09746	0.134171	0.130292
Q8K0T0|S446	Rtn1	1.18118	0.24023	0.0407965			1.09746	0.134171	0.130292
Q8CFN5-3|S105	Mef2c	1.17997	0.238755	0.00448624			1.05682	0.0797284	0.50438
Q6KAQ7|S137	Zzz3	1.17735	0.235548	0.0113741			1.29281	0.370512	0.178007
Q9DBZ9|S683	Syde1	1.1751	0.232787	0.0478623			1.18511	0.245018	0.166119
Q9DBZ9|S685	Syde1	1.1751	0.232787	0.0478623			1.18511	0.245018	0.166119
Q52KI8|S813	Srrm1	1.174	0.23143	0.0131067			1.08065	0.111899	0.163205
Q8BL48|S379	Unk	1.17249	0.229578	0.014082			1.13434	0.181855	0.0534515
Q9CZX9|S32	Emc4	1.17133	0.228152	0.0122103			1.06295	0.0880761	0.748418
Q0KK55|Y414	Kndc1	1.1708	0.227496	0.0499898			1.07849	0.10901	0.667616
Q8K2Y0|S209	Obi1	1.16968	0.226109	0.0168429			1.2193	0.286056	0.107364
Q60980|S91	Klf3	1.16872	0.224928	0.0144493			0.795144	-0.330713	0.105155
Q6NXI6-2|S760	Rprd2	1.1669	0.222684	0.0141946			1.09411	0.129758	0.0833142
Q8K3F6|S782	Kcnq3	1.16567	0.221155	0.00533363			0.899958	-0.152071	0.811401
Q9Z0R4|T889	Itsn1	1.16529	0.220684	0.0279898			0.970604	-0.0430448	0.702353
B5TVM2-3|S466	Ildr2	1.16525	0.220636	0.0257083			1.05296	0.0744562	0.235824
Q8C9B9|S148	Dido1	1.16398	0.219066	0.0443821			0.949064	-0.0754231	0.813191
Q8C9B9|S150	Dido1	1.16398	0.219066	0.0443821			0.949064	-0.0754231	0.813191
Q8C9B9|T147	Dido1	1.16398	0.219066	0.0443821			0.949064	-0.0754231	0.813191
Q80U56|S324	Avl9	1.16204	0.216665	0.0473829			1.28607	0.362971	0.0575864
Q8BGR2|S247	Lrrc8d	1.16198	0.216584	0.0463346			1.01703	0.0243637	0.963394
Q3UGS4|S21	Mcrip1	1.15528	0.208247	0.0319516			1.03805	0.0538708	0.339908
Q6QI06|S21	Rictor	1.15457	0.207359	0.0245334			1.05076	0.07143	0.456005
P80560|S423	Ptprn2	1.15092	0.20279	0.0332257			0.969338	-0.044928	0.719844
Q9QY42-2|S340	Gpr37	1.15079	0.202619	0.0190738			1.03414	0.0484341	0.744745
Q8CCK0|S173	Macroh2a2	1.15025	0.201954	0.0085408			0.995005	-0.00722434	0.937858
P20357|S1602	Map2	1.14899	0.20036	0.0246712			1.18206	0.241302	0.208044
Q811P8|S951	Arhgap32	1.14838	0.199606	0.0121755			1.01942	0.0277424	0.27823
O08664|S114	Bcl7c	1.14762	0.198643	0.0373126			0.983893	-0.0234272	0.939879
Q8BTI8|S777	Srrm2	1.14451	0.194732	0.041083			1.02109	0.0301108	0.246081
O88737|S832	Bsn	1.14048	0.189647	0.0366682			0.978953	-0.0306891	0.944007
Q8CFN5-3|S97	Mef2c	1.13811	0.186638	0.00849341			1.06509	0.0909819	0.305285
P97310|S27	Mcm2	1.13749	0.185857	0.0299682			1.04412	0.0622868	0.266566
Q5DTT2-3|S17	Psd	1.13076	0.177299	0.0125107			0.944705	-0.0820649	0.281722
Q8BNA6|S4364	Fat3	1.13076	0.177294	0.0482358			1.08722	0.120648	0.49447
E9Q7E2|S1385	Arid2	1.12972	0.175968	0.014858			1.03306	0.04693	0.897357
Q64336|S469	Tbr1	1.12952	0.175708	0.0493183			1.23272	0.301844	0.0659927
Q61703|T64	Itih2	1.12754	0.173173	0.0387948			1.08085	0.11216	0.62463
Q03717|Y767	Kcnb1	1.1265	0.171844	0.00715898			0.935673	-0.0959239	0.683338
Q80ZF8|S1411	Adgrb3	1.12147	0.165395	0.0319681			0.973245	-0.0391254	0.79923
Q71LX4|S426	Tln2	1.11965	0.163053	0.0262649			1.019	0.0271496	0.931211
Q80WG5|S198	Lrrc8a	1.11249	0.153792	0.0231275			1.01197	0.0171677	0.987544
Q61687|T98	Atrx	1.10969	0.150153	0.0385878			1.04068	0.0575232	0.201072
Q9WTX2|S196	Prkra	1.10814	0.148147	0.0364982			1.25635	0.329234	0.143107
P62259|S65	Ywhae	1.10288	0.141277	0.0157361			1.01705	0.0243903	0.47003
Q99NB9|S129	Sf3b1	1.10164	0.139654	0.0282363			1.15221	0.204406	0.0672224
A2RSJ4|S986	Uhrf1bp1l	1.10129	0.139193	0.0443506			1.12503	0.169965	0.10541
A2RSJ4|S988	Uhrf1bp1l	1.10129	0.139193	0.0443506			1.12503	0.169965	0.10541
Q68FE6|S757	Ripor1	1.08861	0.122489	0.0309217			1.02846	0.0404819	0.86761
Q80TV8|T1109	Clasp1	1.08724	0.120668	0.0315576			0.974944	-0.0366093	0.747425
Q91VS8|S1043	Farp2	1.0824	0.114239	0.0489041			1.06209	0.0869099	0.568307
Q9D1T5|S107	Prr15	1.08113	0.112544	0.0455748			1.01969	0.0281332	0.77678
A2AAE1-4|S2349	Kiaa1109	1.06825	0.0952456	0.0315251			1.15203	0.204175	0.145511
Q69ZH9|S675	Arhgap23	1.0667	0.093152	0.00366375			1.06478	0.09055	0.451961

## Sheet: rescued down
				WT vs HT					WT vs HT L
PTM Site	Gene_symbol	FC	log2-fold-change	log10pvalue	p-value		FC	log2-fold-change	p-value	delta FC
Q60899|S221	Elavl2	-3.41336	-1.77119	1.9723	0.0106587		-1.05427	-0.0762477	0.287279	2.35909
P20357|T1160	Map2	-2.40609	-1.26669	1.4559	0.0350029		-1.07017	-0.0978379	0.797147	1.33592
P20357|S1191	Map2	-2.02158	-1.01548	1.53692	0.0290456		-1.25904	-0.332323	0.528362	0.76254
Q60592|S149	Mast2	-1.74302	-0.801585	1.54202	0.0287067		-1.0371	-0.0525586	0.870727	0.705913
Q6NZL0|S639	Soga3	-2.59685	-1.37676	1.36238	0.0434134		-1.97021	-0.978347	0.221966	0.626641
Q9D394-2|S89	Rufy3	-1.83404	-0.875025	1.89644	0.0126929		-2.44721	-1.29114	0.078502	0.613173
Q8BG18|S14	Necab1	-1.66863	-0.738662	1.49428	0.0320417		-1.0769	0.106878	0.981796	0.591732
Q6A026|S1171	Pds5a	-1.85385	-0.890526	1.94935	0.0112371		-1.27072	-0.345644	0.495938	0.583134
Q69ZR2|S482	Hectd1	-1.85816	-0.893872	1.56704	0.0270993		-1.27648	-0.352172	0.172722	0.581676
Q6PIC6|Y45	Atp1a3	-1.60548	-0.683006	2.23413	0.00583268		-1.03658	-0.0518332	0.651654	0.5689
Q9ESC8|S698	Aff4	-1.65403	-0.725988	1.70109	0.0199024		-1.09092	-0.125551	0.568424	0.563108
Q02357-2|S433	Ank1	-1.94698	-0.961238	1.52874	0.0295977		-1.39431	-0.479556	0.173813	0.552666
Q6NZL0|S288	Soga3	-1.65005	-0.722506	1.45715	0.0349018		-1.11193	-0.153072	0.44046	0.538111
Q9CWK3|T244	Cd2bp2	-1.57208	-0.65267	1.48437	0.0327812		-1.0357	-0.0506015	0.573644	0.536379
A2CG49-7|S488	Kalrn	-1.69236	-0.759033	2.04308	0.00905557		-1.1774	-0.235607	0.0731525	0.514954
Q9QXL2-2|S1212	Kif21a	-1.69562	-0.761813	1.55004	0.0281812		-1.18576	-0.245815	0.244001	0.509858
A2ARP1-3|S1106	Ppip5k1	-1.69153	-0.758331	2.01727	0.00961016		-1.19441	-0.256303	0.154207	0.497118
G3X9K3|S1552	Arfgef1	-1.70144	-0.76676	2.8127	0.00153923		-1.20673	-0.271105	0.326818	0.494712
Q62261|S2302	Sptbn1	-1.56503	-0.646195	1.58211	0.0261754		-1.07469	-0.103914	0.354723	0.49035
Q920R0|S1458	Als2	-2.00183	-1.00132	1.44609	0.0358025		-1.54107	-0.623935	0.137464	0.460754
O88196-5|S1575	Ttc3	-1.68381	-0.751725	2.5101	0.00308958		-1.22806	-0.296386	0.190263	0.455741
Q05AH6-2|S249	Spindoc	-1.61214	-0.688974	1.31333	0.0486036		-1.15758	-0.211115	0.174915	0.454554
Q80TJ1-4|S64	Cadps	-1.58183	-0.661597	1.43574	0.036666		-1.13245	-0.179445	0.794027	0.449385
Q0GA42|T817	Cnnm1	-1.47382	-0.559563	1.3815	0.0415433		-1.03027	-0.0430165	0.633534	0.443557
Q6WQJ1|S943	Dagla	-3.03782	-1.60303	3.04396	0.000903728		-2.6046	-1.38106	0.0647749	0.433216
P35363|S287	Htr2a	-1.89668	-0.923476	1.54773	0.0283318		-1.46779	-0.553641	0.118108	0.428894
Q8CHP0|S920	Zc3h3	-1.54394	-0.62662	1.54459	0.0285369		-1.12197	-0.166039	0.599155	0.42197
Q6PIC6|S365	Atp1a3	-1.55035	-0.632591	1.55987	0.0275504		-1.12845	-0.174343	0.0545764	0.421896
Q3UUD2|S275	Spry3	-1.60104	-0.67901	1.47246	0.0336931		-1.17951	-0.238184	0.277979	0.421533
Q8BIW1|S397	Prune1	-1.57323	-0.653733	1.78355	0.0164607		-1.15204	-0.204194	0.523561	0.421192
Q8C739|S217	Fam110b	-1.55481	-0.636734	1.51126	0.0308135		-1.13635	-0.184407	0.445065	0.418455
Q7TMM9|S172	Tubb2a	-1.43124	-0.51727	1.34701	0.0449773		-1.01392	0.0199496	0.436201	0.41732
Q80YN3|S414	Bcas1	-1.55052	-0.632756	2.33238	0.00465178		-1.14004	-0.189084	0.0700734	0.410484
Q9R112|T342	Sqor	-1.46051	-0.546473	2.00962	0.00978102		-1.05354	-0.0752444	0.562033	0.406971
Q80U72|S422	Scrib	-1.70143	-0.766745	2.26705	0.00540689		-1.29657	-0.374703	0.0517072	0.404854
Q810U3|S1207	Nfasc	-1.56711	-0.648105	1.4371	0.0365507		-1.16365	-0.218657	0.424427	0.403459
Q810U3|Y1194	Nfasc	-1.56711	-0.648105	1.4371	0.0365507		-1.16365	-0.218657	0.424427	0.403459
Q501J7-2|S89	Phactr4	-1.57818	-0.658263	1.62565	0.0236781		-1.17654	0.234552	0.211698	0.401639
Q501J7-2|S90	Phactr4	-1.57818	-0.658263	1.62565	0.0236781		-1.17654	0.234552	0.211698	0.401639
P70399-5|S615	Tp53bp1	-1.60324	-0.68099	2.05838	0.00874213		-1.20376	-0.267543	0.191913	0.399484
P97318-2|S465	Dab1	-1.8378	-0.87798	2.07953	0.00832666		-2.21587	-1.14787	0.0640164	0.378069
P97318-2|T456	Dab1	-1.8378	-0.87798	2.07953	0.00832666		-2.21587	-1.14787	0.0640164	0.378069
O70174|T529	Chrna4	-1.42023	-0.506127	1.68232	0.0207815		-1.04415	-0.062328	0.838776	0.376084
Q9QYK7|S10	Rnf11	-1.59945	-0.677576	1.54601	0.0284437		-1.22502	-0.292801	0.499574	0.374433
Q9QYK7|T9	Rnf11	-1.59945	-0.677576	1.54601	0.0284437		-1.22502	-0.292801	0.499574	0.374433
B9EKI3|S357	Tmf1	-1.46402	-0.549931	1.50686	0.0311273		-1.09156	-0.126393	0.182804	0.372455
Q8BMP6|S445	Acbd3	-1.78075	-0.832481	2.24798	0.00564957		-1.41489	-0.500685	0.060886	0.36586
Q69ZH9|S619	Arhgap23	-1.41677	-0.502609	1.54088	0.028782		-1.05485	-0.077042	0.419563	0.361921
Q8BYW1-3|S375	Arhgap25	-1.50794	-0.592581	1.43366	0.0368421		-1.15019	0.201874	0.480348	0.357751
Q8BYW1-3|S376	Arhgap25	-1.50794	-0.592581	1.43366	0.0368421		-1.15019	0.201874	0.480348	0.357751
Q8BGU5|Y97	Ccny	-1.395	-0.480269	1.46931	0.0339383		-1.03812	-0.0539727	0.647213	0.356884
P70232|T1159	Chl1	-1.49389	-0.57907	1.55595	0.0278004		-1.14771	-0.198757	0.473306	0.346177
Q9DCL9|S274	Paics	-1.6022	-0.680052	1.65066	0.0223532		-1.94084	-0.956685	0.108688	0.338647
Q91ZV0-3|S652	Mia2	-1.34855	-0.431407	2.6535	0.00222075		-1.01338	-0.0191737	0.581372	0.335169
Q9D6F9|S125	Tubb4a	-1.64431	-0.717479	2.57588	0.00265533		-1.31113	-0.390814	0.114446	0.333173
Q9DCB4|S298	Arpp21	-1.39816	-0.483528	1.34344	0.0453484		-1.07391	0.102878	0.385816	0.324245
Q61423|S143	Kcna4	-1.51373	-0.598109	1.78801	0.0162926		-1.19915	-0.262018	0.0873059	0.314576
Q61423|Y142	Kcna4	-1.51373	-0.598109	1.78801	0.0162926		-1.19915	-0.262018	0.0873059	0.314576
Q8K2J7-2|S73	Rell1	-1.53891	-0.62191	2.66524	0.00216152		-1.23339	-0.302625	0.176635	0.305524
Q3UHD9-2|T422	Agap2	-1.90843	-0.93239	1.55499	0.0278617		-1.60445	-0.682079	0.0694607	0.303984
P97287-2|S97	Mcl1	-1.8189	-0.863063	1.66773	0.0214915		-1.51512	-0.599436	0.116111	0.303772
Q9CZJ2|S44	Hspa12b	-1.33247	-0.414103	1.66269	0.0217424		-1.63529	-0.709547	0.0541714	0.30282
Q8BHC1|S200	Rab39b	-1.31497	-0.395025	1.57799	0.0264248		-1.02242	0.0319842	0.686331	0.292549
Q923W1|S152	Tgs1	-1.50142	-0.58633	1.6691	0.0214237		-1.21552	-0.281575	0.240062	0.285902
Q5PSV9|T1056	Mdc1	-1.31955	-0.400049	1.47888	0.0331987		-1.03377	0.0479132	0.317397	0.285784
P46935|S309	Nedd4	-1.37933	-0.463963	1.41278	0.0386567		-1.09358	-0.129065	0.54462	0.285741
Q9QYX7|S4781	Pclo	-1.56185	-0.643258	1.75331	0.0176476		-1.28042	0.356618	0.135922	0.281431
P08553|S537	Nefm	-1.47673	-0.562408	1.52327	0.0299727		-1.20302	-0.266659	0.145568	0.273713
Q61423|T581	Kcna4	-1.26641	-0.340748	2.20446	0.00624509		-1.00355	-0.00511548	0.844355	0.262861
Q6P9J5|S74	Kank4	-1.324	-0.404902	1.30685	0.049334		-1.06726	0.0939167	0.732088	0.256736
Q8CJ19|T1448	Mical3	-1.37616	-0.460649	1.3126	0.0486852		-1.12092	-0.164679	0.758357	0.255244
Q60974|S2197	Ncor1	-1.75012	-0.807454	1.46471	0.0343		-1.49556	-0.580685	0.328134	0.254561
Q71LX4|S459	Tln2	-1.25734	-0.33037	1.89508	0.0127326		-1.00417	0.00600455	0.950532	0.253165
Q68FE2|S656	Atg9a	-1.309	-0.388469	1.75558	0.0175556		-1.05666	-0.07951	0.517741	0.252344
P97952|S198	Scn1b	-1.32933	-0.410699	1.79623	0.015987		-1.07753	-0.107724	0.309758	0.251803
Q8R0I0|S798	Ace2	-1.51672	-0.600957	1.50337	0.0313786		-1.26991	-0.344727	0.128648	0.246812
P59438-2|S271	Hps5	-1.2839	-0.360533	1.32174	0.0476717		-1.03747	0.0530743	0.672652	0.246427
Q9WTQ5|S212	Akap12	-1.28166	-0.358013	1.36091	0.0435606		-1.03621	-0.0513174	0.572887	0.245449
P12367|S392	Prkar2a	-1.44055	-0.526619	2.74745	0.00178876		-1.19677	-0.259151	0.161733	0.243775
O70310|S15	Nmt1	-1.42862	-0.51462	1.95091	0.0111968		-1.18647	-0.24667	0.191696	0.242152
Q8C9B9|S885	Dido1	-1.27283	-0.348041	1.37642	0.0420318		-1.03075	0.043699	0.809879	0.242078
Q14CH0-2|S401	Fam171b	-1.38669	-0.47165	1.49739	0.0318137		-1.14595	-0.196548	0.187021	0.240741
Q04886|S14	Sox8	-1.39226	-0.477424	1.30352	0.0497141		-1.15436	-0.20709	0.240328	0.237898
Q04886|S16	Sox8	-1.39226	-0.477424	1.30352	0.0497141		-1.15436	-0.20709	0.240328	0.237898
Q9QYX7|S1438	Pclo	-1.39946	-0.484873	1.62482	0.0237234		-1.16464	-0.219881	0.134765	0.234825
P70349|S45	Hint1	-1.27673	-0.352451	1.67603	0.021085		-1.51134	-0.595824	0.0582307	0.234607
Q61214|Y145	Dyrk1a	-1.37911	-0.463737	3.02889	0.000935644		-1.1458	-0.196358	0.258177	0.233307
P70663|S415	Sparcl1	-1.37999	-0.464654	2.86107	0.00137699		-1.14709	-0.197985	0.147851	0.232891
Q61037-6|T666	Tsc2	-1.43814	-0.5242	2.59781	0.0025246		-1.20577	-0.269959	0.247042	0.232362
Q8R3Z5|S297	Cacnb1	-1.4658	-0.551685	1.65781	0.0219881		-1.2353	-0.304862	0.07728	0.230496
P53995|S686	Anapc1	-2.0494	-1.0352	1.64414	0.0226915		-1.81913	-0.86325	0.248072	0.230265
A2ARP1-3|S1029	Ppip5k1	-1.97412	-0.981212	1.89312	0.0127902		-1.74572	-0.803823	0.16122	0.228402
Q6KCD5-2|S1144	Nipbl	-1.2597	-0.333076	1.58675	0.0258968		-1.03394	-0.0481592	0.274214	0.225752
Q6KCD5-2|S1146	Nipbl	-1.2597	-0.333076	1.58675	0.0258968		-1.03394	-0.0481592	0.274214	0.225752
Q62261|S2303	Sptbn1	-1.27713	-0.352906	1.43588	0.0366536		-1.05411	0.0760279	0.980128	0.223019
Q7TQ95|T225	Lnpk	-1.44439	-0.530458	1.4854	0.0327039		-1.2248	-0.292548	0.289858	0.219586
Q3V0I2|S64	Prr7	-2.67042	-1.41707	1.55598	0.0277983		-2.45609	-1.29637	0.0525081	0.21433
Q2MHN3|S1110	Zfhx2	-1.71714	-0.780006	1.34532	0.0451526		-1.93091	-0.949283	0.0996848	0.213775
Q3UHL1|T414	Camkv	-1.45284	-0.538871	1.72028	0.0190421		-1.23909	-0.309282	0.16376	0.213745
P19246|S595	Nefh	-1.37477	-0.459189	1.55298	0.0279911		-1.16296	-0.2178	0.118802	0.21181
E9Q7X6-2|Y1189	Heg1	-1.21008	-0.275106	1.31118	0.0488447		-1.42152	-0.507436	0.090448	0.211439
Q80YQ2-2|S1355	Med23	-1.29799	-0.376279	1.67172	0.0212952		-1.08671	-0.119971	0.175815	0.211277
Q9DCB4-3|S562	Arpp21	-1.38222	-0.466988	1.48523	0.0327165		-1.58939	-0.668471	0.0664831	0.207167
Q3UYV9|S22	Ncbp1	-1.25077	-0.322821	1.30381	0.0496808		-1.04645	-0.0655013	0.547425	0.204325
Q8BMP6|S447	Acbd3	-1.43441	-0.52046	2.14565	0.00715067		-1.23246	-0.301545	0.0830634	0.201949
F6ZDS4|S596	Tpr	-1.47471	-0.560431	1.81191	0.0154201		-1.27306	-0.348295	0.770885	0.201655
F6ZDS4|S601	Tpr	-1.47471	-0.560431	1.81191	0.0154201		-1.27306	-0.348295	0.770885	0.201655
O35219-2|S263	Kcnh2	-1.20494	-0.268962	1.56849	0.027009		-1.00459	-0.00660495	0.867467	0.200352
Q7TN75-2|S367	Peg10	-1.26945	-0.344201	1.45731	0.0348895		-1.0694	-0.0968058	0.218986	0.200045
P39447|S175	Tjp1	-1.3087	-0.388138	1.42611	0.0374882		-1.11169	-0.152753	0.406311	0.197014
Q9JLC8-2|S1385	Sacs	-1.19802	-0.260648	1.6048	0.024843		-1.00154	-0.00222552	0.741197	0.196473
Q9JLC8-2|T1386	Sacs	-1.19802	-0.260648	1.6048	0.024843		-1.00154	-0.00222552	0.741197	0.196473
Q9JLC8-2|Y1383	Sacs	-1.19802	-0.260648	1.6048	0.024843		-1.00154	-0.00222552	0.741197	0.196473
P26039|S1750	Tln1	-1.24732	-0.318836	1.68687	0.020565		-1.05173	-0.0727693	0.787991	0.19559
P26039|T1742	Tln1	-1.24732	-0.318836	1.68687	0.020565		-1.05173	-0.0727693	0.787991	0.19559
Q8BJ42-2|T492	Dlgap2	-1.33042	-0.411886	1.6408	0.0228665		-1.52478	-0.608605	0.0825102	0.19436
Q5RKR3|S700	Islr2	-1.35155	-0.434619	1.44522	0.0358739		-1.15762	-0.211159	0.358808	0.193937
P19246|S643	Nefh	-1.42203	-0.507956	1.41249	0.038682		-1.23337	-0.302606	0.104387	0.188664
Q9ES97-2|S510	Rtn3	-1.39733	-0.482669	1.73016	0.0186141		-1.20921	-0.27406	0.17065	0.188121
P18760|S3	Cfl1	-1.26975	-0.34455	1.35871	0.0437809		-1.08166	-0.113252	0.444393	0.188091
Q80YA3-2|T357	Ddhd1	-1.28826	-0.365427	1.73191	0.0185393		-1.10141	-0.139348	0.504729	0.186855
O70174|S515	Chrna4	-1.47019	-0.555999	1.43628	0.0366201		-1.28356	-0.36015	0.12496	0.186627
Q5RJI5|T534	Brsk1	-1.26476	-0.338863	1.70734	0.0196184		-1.08076	-0.112046	0.264161	0.184
Q8BLN6|S1158	Unc80	-1.18241	-0.241728	1.3893	0.0408035		-1.00011	0.000162529	0.411508	0.182295
Q9EPJ9-2|S337	Arfgap1	-1.20028	-0.263372	1.36191	0.0434605		-1.01869	-0.0267104	0.714009	0.181594
Q8JZP2|S469	Syn3	-1.31382	-0.393763	1.62219	0.0238674		-1.13327	-0.180492	0.281491	0.180546
Q9DB52|S73	Pabir1	-1.34175	-0.424117	1.66663	0.0215459		-1.16277	-0.217572	0.354396	0.178977
Q8CA95-3|S784	Pde10a	-1.25009	-0.322035	1.37871	0.0418112		-1.07126	-0.0993071	0.45714	0.178834
P28571-1|S600	Slc6a9	-1.23243	-0.301507	1.47879	0.0332058		-1.05411	0.076022	0.866553	0.178323
Q9R0N7-4|S129	Syt7	-1.29258	-0.370251	2.20593	0.00622398		-1.11677	-0.159337	0.0825878	0.175804
Q8BTI8|S391	Srrm2	-1.08519	-0.117952	1.3363	0.0461004		-1.2572	-0.330215	0.211134	0.172007
Q62417|S267	Sorbs1	-1.35039	-0.433381	1.51328	0.0306704		-1.17935	-0.237998	0.201104	0.17104
P53986|S230	Slc16a1	-1.2492	-0.321004	1.33696	0.0460297		-1.08194	-0.113618	0.123399	0.167262
Q5DU25|T585	Iqsec2	-1.24122	-0.311761	1.61953	0.0240144		-1.07472	-0.103966	0.172571	0.166498
Q6IMP4-2|S610	Panx2	-1.28462	-0.361339	1.33764	0.0459581		-1.11971	0.163121	0.791799	0.164911
Q76LS9-2|T15	Mindy1	-1.3567	-0.440104	1.57315	0.0267205		-1.19257	-0.254077	0.12491	0.16413
Q6P542|S103	Abcf1	-1.26671	-0.341084	1.89694	0.0126781		-1.103	0.141433	0.499974	0.163708
Q8R5A6-2|S169	Tbc1d22a	-1.18079	-0.239749	1.44773	0.0356675		-1.02017	0.0288051	0.400788	0.16062
Q8JZK9|S516	Hmgcs1	-1.25713	-0.330139	1.61582	0.0242202		-1.10373	-0.142383	0.560133	0.153408
Q9Z1G4-3|T359	Atp6v0a1	-1.32031	-0.400871	1.61243	0.0244099		-1.16691	-0.222691	0.0635936	0.153397
Q69ZH9|S658	Arhgap23	-1.28628	-0.363207	1.48765	0.0325348		-1.13293	-0.180064	0.298507	0.153347
Q04888|T240	Sox10	-1.38562	-0.470527	1.74067	0.0181688		-1.23381	-0.303117	0.148528	0.151808
Q9QXS6|S141	Dbn1	-1.3994	-0.484813	1.31388	0.0485425		-1.24764	-0.319207	0.0707556	0.15176
B1AZP2|S414	Dlgap4	-1.43615	-0.522209	1.33519	0.0462179		-1.28443	-0.361128	0.130613	0.151722
P19246|S715	Nefh	-1.27022	-0.345083	1.37019	0.0426388		-1.11865	-0.16176	0.184963	0.151573
Q61327|T43	Slc6a3	-1.15111	-0.203023	2.06911	0.00852887		-1.00009	0.000129924	0.502216	0.151018
P62897|T28	Cycs	-1.94495	-0.959736	1.61396	0.0243242		-2.09305	-1.06561	0.0741757	0.148101
O70305|S827	Atxn2	-1.19478	-0.256743	1.31291	0.0486505		-1.04722	0.0665653	0.535921	0.147558
Q60902|S791	Eps15l1	-1.2422	-0.312898	2.10668	0.00782212		-1.09782	0.134636	0.888697	0.144384
P14873|S1073	Map1b	-1.19756	-0.260093	1.33345	0.0464034		-1.05406	0.0759552	0.658588	0.143497
O70589-4|S583	Cask	-1.19719	-0.259652	1.43401	0.0368117		-1.054	-0.0758681	0.242896	0.143195
Q60596|S445	Xrcc1	-1.17791	-0.236232	1.39266	0.0404889		-1.03525	0.0499859	0.611539	0.142657
Q9Z239|S82	Fxyd1	-1.44222	-0.52829	1.31041	0.0489315		-1.2996	-0.378066	0.304251	0.14262
Q9Z239|S83	Fxyd1	-1.44222	-0.52829	1.31041	0.0489315		-1.2996	-0.378066	0.304251	0.14262
E9Q236-2|S593	Abcc4	-1.27417	-0.349563	2.03814	0.0091593		-1.41488	-0.500682	0.0798245	0.140707
Q9CQ26|S210	Stambp	-1.62297	-0.698639	1.90949	0.0123172		-1.48265	-0.568175	0.0696164	0.140326
Q8K0T0|S65	Rtn1	-1.17007	-0.226593	1.38187	0.0415081		-1.03061	-0.0434944	0.282591	0.139462
Q8C8R3-2|T834	Ank2	-1.16722	-0.223073	1.75411	0.0176152		-1.02854	-0.0406047	0.367016	0.138672
Q99P72|S290	Rtn4	-1.14246	-0.192138	2.25419	0.00556945		-1.00417	0.00600689	0.640069	0.138283
Q80YN3|S432	Bcas1	-1.38795	-0.472956	1.71257	0.0193835		-1.24996	-0.321877	0.228679	0.137995
Q8CFD4|T446	Snx8	-1.44834	-0.534401	1.5294	0.0295528		-1.31066	-0.390297	0.46587	0.137677
P21995|S312	Emb	-1.28497	-0.361732	1.54447	0.0285451		-1.14944	-0.200936	0.199017	0.135524
B1AY13|S2070	Usp24	-1.28566	-0.362506	1.73684	0.0183297		-1.15065	-0.20245	0.0514822	0.135006
P08553|T763	Nefm	-1.23365	-0.30293	1.31296	0.0486452		-1.10065	-0.138357	0.170138	0.132996
Q8VHJ5|S390	Mark1	-1.19152	-0.252798	1.38983	0.0407544		-1.05962	-0.0835443	0.216193	0.131897
Q3UZA1|S377	Rcsd1	-1.25558	-0.328353	1.68763	0.0205293		-1.12542	-0.170461	0.0802639	0.130161
Q921C3-2|S1812	Brwd1	-1.15818	-0.211865	1.37477	0.0421921		-1.28764	-0.364735	0.053057	0.12946
O88704|T39	Hcn1	-1.19736	-0.259851	1.47013	0.0338744		-1.06856	-0.0956671	0.0882519	0.128796
O70174|S530	Chrna4	-1.27563	-0.351209	2.3728	0.0042384		-1.1481	-0.199248	0.321396	0.12753
Q6NV72-2|S535	Wdcp	-1.20722	-0.271686	2.41923	0.00380866		-1.07983	-0.110807	0.0861143	0.127386
Q6PHU5-2|S846	Sort1	-1.16246	-0.217182	1.83782	0.0145273		-1.03561	0.0504746	0.156524	0.126856
Q80Y50-5|S315	Camta2	-1.22469	-0.292422	1.86716	0.0135781		-1.09948	-0.136817	0.101558	0.125218
Q9CX84|S72	Rgs19	-1.37803	-0.46261	1.41749	0.0382396		-1.50076	-0.58569	0.0629606	0.122723
P27546|T242	Map4	-1.2005	-0.263636	1.47361	0.0336041		-1.07784	-0.108147	0.194466	0.122658
Q61301|T656	Ctnna2	-1.21323	-0.278857	1.83045	0.0147757		-1.33371	-0.415443	0.0581653	0.120475
Q91V41|S188	Rab14	-1.29967	-0.378147	1.60077	0.0250742		-1.17929	-0.237917	0.0905082	0.120383
Q8BGU5|T36	Ccny	-1.30526	-0.38434	2.01361	0.00969148		-1.18578	-0.245831	0.13763	0.119487
Q9Z0R4|T1132	Itsn1	-1.36921	-0.453343	2.05654	0.00877937		-1.48868	-0.57403	0.103635	0.119467
Q9R1V6-14|S925	Adam22	-1.15623	-0.209424	1.54956	0.0282122		-1.03875	-0.0548467	0.133812	0.117478
P61982|Y133	Ywhag	-1.13837	-0.186966	1.40282	0.0395535		-1.02221	-0.0316976	0.94451	0.116153
Q2MHN3|S1118	Zfhx2	-1.43267	-0.518703	1.65834	0.0219616		-1.54822	-0.630611	0.0795898	0.115553
Q9JKZ2|S594	Slc5a3	-1.59954	-0.677657	2.78043	0.00165795		-1.48409	-0.56958	0.100166	0.115449
P16390|S457	Kcna3	-1.2341	-0.303455	1.46829	0.0340178		-1.11898	-0.16218	0.150686	0.11512
Q8CI08|S435	Slain2	-1.28651	-0.363457	2.01345	0.00969502		-1.17154	-0.228405	0.0834614	0.114966
Q8BR63|Y64	Fam177a1	-1.23477	-0.304241	3.13589	0.000731332		-1.11989	-0.163357	0.0685345	0.114879
Q8BUV3|T198	Gphn	-1.10156	-0.139548	1.73587	0.0183711		-1.2163	-0.282503	0.0757953	0.114744
A2AAE1-4|S2466	Kiaa1109	-1.18465	-0.244456	2.54441	0.00285489		-1.07493	-0.104248	0.168167	0.109712
P60202|S198	Plp1	-1.19246	-0.253942	1.41224	0.0387039		-1.30049	-0.379059	0.077119	0.108033
Q80YV2-2|S62	Zc3hc1	-1.19347	-0.25516	1.54698	0.0283806		-1.30147	-0.380141	0.111502	0.108001
Q8K3I9|S387	Glcci1	-1.27443	-0.349854	2.30085	0.00500206		-1.16994	-0.226439	0.466278	0.104487
Q2PFD7-4|S372	Psd3	-1.22223	-0.289519	1.38018	0.0416697		-1.11788	-0.160771	0.101955	0.104348
Q69ZH9|S314	Arhgap23	-1.20045	-0.263574	1.33278	0.046475		-1.30241	0.381181	0.722033	0.101959
Q9R0P3|T83	Esd	-1.27004	-0.344876	1.65838	0.0219591		-1.16818	-0.224266	0.106022	0.10186
Q7TQD2|S151	Tppp	-1.26316	-0.337034	1.31493	0.0484251		-1.16373	-0.218757	0.0928039	0.0994263
Q7TPW1|S96	Nexn	-1.25232	-0.324599	1.87743	0.0132609		-1.15343	-0.20593	0.14751	0.0988869
Q7TPW1|S98	Nexn	-1.25232	-0.324599	1.87743	0.0132609		-1.15343	-0.20593	0.14751	0.0988869
Q62261|T2106	Sptbn1	-1.23024	-0.298935	1.91342	0.0122061		-1.13185	-0.178683	0.132588	0.0983857
A2A9C3-2|T2287	Szt2	-1.44194	-0.528013	1.68275	0.0207612		-1.34427	-0.426825	0.123455	0.0976701
Q3UHF7|S960	Hivep2	-1.30416	-0.383121	1.32789	0.047001		-1.401	-0.486457	0.0957129	0.0968402
Q6ZPF3|S1589	Tiam2	-1.10498	-0.144021	1.6672	0.021518		-1.01159	0.0166313	0.718631	0.0933858
P97820|S795	Map4k4	-1.09474	-0.130591	1.50914	0.0309643		-1.00301	-0.00433825	0.988437	0.0917309
P17426-2|S54	Ap2a1	-1.24896	-0.320727	1.49526	0.0319698		-1.15877	-0.212596	0.162799	0.0901885
Q8CDJ3|T11	Atg14	-1.14241	-0.192077	1.53311	0.0293015		-1.23229	-0.301343	0.0508434	0.0898836
P08553|S551	Nefm	-1.15763	-0.21118	1.39419	0.040347		-1.24726	-0.31876	0.0771302	0.0896235
P04370|S200	Mbp	-1.36249	-0.446241	1.3353	0.0462059		-1.27391	-0.349259	0.112674	0.0885794
Q80U57|S297	Rims3	-1.20851	-0.273226	1.34146	0.0455553		-1.12044	-0.164071	0.126174	0.0880623
Q80T69|S199	Rsbn1	-1.14294	-0.192752	1.44081	0.0362399		-1.05661	-0.0794393	0.543428	0.0863345
O08553|Y431	Dpysl2	-1.26671	-0.341089	1.43598	0.0366454		-1.18056	-0.239469	0.214501	0.0861539
Q60603|T970	Kcnh1	-1.17428	-0.231777	1.3785	0.0418316		-1.09081	-0.125406	0.136453	0.0834654
P27671|S830	Rasgrf1	-1.15301	-0.205402	1.40792	0.0390914		-1.0703	-0.0980212	0.414256	0.082703
P35279-2|T54	Rab6a	-1.24237	-0.31309	1.97701	0.0105435		-1.32492	-0.405909	0.105454	0.082558
Q8BIZ1|S385	Anks1b	-1.41517	-0.500971	1.49445	0.0320298		-1.33316	-0.414847	0.167624	0.0820091
P60904|S8	Dnajc5	-1.21152	-0.276823	1.69385	0.020237		-1.13036	-0.176779	0.763083	0.0811671
Q8BSS9|S257	Ppfia2	-1.13086	-0.177415	1.69646	0.0201157		-1.05084	-0.0715489	0.797754	0.0800116
P62897|S48	Cycs	-1.14724	-0.19817	1.34958	0.0447113		-1.2262	-0.294193	0.0570716	0.0789562
O35099|S973	Map3k5	-1.43071	-0.516736	1.63881	0.0229715		-1.35203	-0.435124	0.188338	0.0786878
P46097|T125	Syt2	-1.52309	-0.607002	1.48622	0.0326423		-1.44451	-0.530583	0.0667593	0.078579
Q14CH0-2|S739	Fam171b	-1.08033	-0.11147	1.31617	0.0482868		-1.003	0.00431899	0.927994	0.0773306
Q80U87|S680	Usp8	-1.12992	-0.17622	1.8602	0.0137976		-1.0527	-0.0740937	0.239919	0.0772196
Q9WV92-8|S450	Epb41l3	-1.16632	-0.221958	1.46588	0.0342073		-1.09255	-0.1277	0.0532321	0.0737641
P51881|S41	Slc25a5	-1.54539	-0.62797	1.46175	0.0345344		-1.47168	-0.557466	0.111446	0.0737073
Q3UHU5-3|S1800	Mtcl1	-1.32466	-0.405618	1.44619	0.035794		-1.39763	-0.482985	0.0580854	0.0729759
Q811P8|S1404	Arhgap32	-1.2438	-0.314756	1.41305	0.0386324		-1.17152	0.228382	0.684144	0.072281
Q9QZQ1|S1718	Afdn	-1.10981	-0.150307	1.5514	0.0280931		-1.03953	-0.0559361	0.271737	0.0702719
Q5SV85-2|S638	Synrg	-1.27311	-0.348352	1.59492	0.0254141		-1.20305	-0.266698	0.131823	0.0700541
Q99PU5|S34	Acsbg1	-1.14151	-0.190945	1.44008	0.0363007		-1.07252	-0.100998	0.578166	0.068996
P21995|S309	Emb	-1.24028	-0.310666	1.77464	0.0168018		-1.17417	-0.231642	0.104205	0.0661098
P39447|S912	Tjp1	-1.08478	-0.117408	1.66223	0.0217657		-1.01869	-0.0267081	0.441629	0.0660993
Q9R0K7|S240	Atp2b2	-1.29163	-0.369189	1.4307	0.0370934		-1.22627	-0.294271	0.0522449	0.0653617
A2AJI0|S126	Map7d1	-1.30503	-0.384084	1.48397	0.0328121		-1.23972	-0.310011	0.0746817	0.0653138
Q91XM9-7|T391	Dlg2	-1.16632	-0.22197	1.50786	0.0310557		-1.10147	0.139433	0.0949322	0.0648527
Q9WTS2|S278	Fut8	-1.0955	-0.131591	1.37528	0.0421429		-1.1598	-0.213871	0.074212	0.0642947
Q4ACU6|Y826	Shank3	-1.42521	-0.511176	1.58961	0.0257272		-1.36138	-0.445068	0.203016	0.0638326
P27671|T842	Rasgrf1	-1.1391	-0.18789	1.61869	0.0240606		-1.07569	-0.105268	0.32501	0.0634023
O54967-3|S773	Tnk2	-1.12067	-0.164365	1.55845	0.0276405		-1.18305	-0.242512	0.146598	0.0623786
P08553|S779	Nefm	-1.30969	-0.38923	1.59509	0.0254042		-1.24819	-0.319836	0.100365	0.0615054
P63101|Y128	Ywhaz	-1.13332	-0.180553	1.32526	0.047287		-1.07291	-0.101525	0.244816	0.0604116
Q99LI8|S349	Hgs	-1.09126	-0.126	1.3344	0.0463019		-1.03094	-0.043957	0.206417	0.0603265
Q8CIE2-2|T347	Zmiz2	-1.31993	-0.400459	1.99655	0.0100799		-1.26042	-0.3339	0.141647	0.0595116
Q9D281|T186	Fam114a1	-1.52634	-0.61008	1.31998	0.0478652		-1.4686	-0.554443	0.0742538	0.0577426
Q3ZT31|S665	Snx25	-1.3953	-0.480573	1.55702	0.0277319		-1.33799	-0.420069	0.0558859	0.0573057
Q5EBH1|S177	Rassf5	-1.13584	-0.183756	1.82029	0.0151255		-1.07882	-0.10946	0.630336	0.0570128
P61079|S11	Ube2d3	-1.1413	-0.190678	1.40415	0.039432		-1.08516	-0.117905	0.174246	0.0561423
Q8CJ19|S1447	Mical3	-1.2684	-0.343005	1.86098	0.0137727		-1.2131	-0.278701	0.134435	0.055294
A2ALS5-3|T484	Rap1gap	-1.18567	-0.245699	1.82424	0.0149884		-1.23793	-0.307935	0.188267	0.0522681
Q62417|T285	Sorbs1	-1.1602	-0.214378	1.33145	0.0466178		-1.10826	-0.148301	0.274561	0.0519402
P43006-2|S22	Slc1a2	-1.28786	-0.364978	1.48939	0.0324048		-1.33862	-0.420741	0.0525861	0.0507534
Q07231|S212	Zscan21	-1.16007	-0.214213	1.57807	0.0264197		-1.21019	-0.275233	0.215401	0.0501193
O54774|S825	Ap3d1	-1.05219	-0.0733957	1.70669	0.0196475		-1.00278	-0.0040024	0.806892	0.0494122
Q3U3E2|S386	Fam117b	-1.22592	-0.29387	1.35579	0.0440764		-1.17687	-0.23495	0.0651606	0.0490585
Q61165|S697	Slc9a1	-1.2402	-0.310576	2.02786	0.0093786		-1.19275	-0.254296	0.0579269	0.0474492
P23818|S849	Gria1	-1.13204	-0.178921	1.45303	0.0352348		-1.17909	0.23767	0.752581	0.0470496
Q3UH60|T222	Dip2b	-1.55931	-0.640908	1.39128	0.0406185		-1.51376	-0.598134	0.134861	0.0455532
O08539|S323	Bin1	-1.21155	-0.276857	1.80875	0.0155329		-1.16607	-0.221651	0.187227	0.0454857
P51830|S678	Adcy9	-1.15679	-0.210128	2.18809	0.00648495		-1.20185	-0.265254	0.0648938	0.0450569
Q3UGY8|S618	Arfgef3	-1.13107	-0.17769	1.30853	0.0491436		-1.08608	-0.119128	0.234704	0.0449935
Q8CIP4-2|S583	Mark4	-1.13091	-0.17749	1.52417	0.029911		-1.08671	-0.119964	0.096946	0.044207
Q60596|T452	Xrcc1	-1.09279	-0.12801	1.32955	0.0468216		-1.0489	-0.0688808	0.172522	0.0438824
Q99P72|S167	Rtn4	-1.05535	-0.0777187	1.48689	0.0325921		-1.0118	0.0169297	0.751143	0.043544
Q8K3E5-2|S162	Ahi1	-1.56937	-0.650188	1.40958	0.0389418		-1.52635	-0.610085	0.255015	0.0430238
P70399-5|S822	Tp53bp1	-1.14658	-0.197337	1.72813	0.0187011		-1.18893	-0.249668	0.0584165	0.0423532
P26039|S1328	Tln1	-1.39134	-0.476473	1.42744	0.0373732		-1.34903	-0.431919	0.0508299	0.0423115
Q91ZP6-2|T189	Ndfip2	-1.13616	-0.184167	1.40583	0.0392795		-1.17745	-0.235671	0.223874	0.0412929
Q09143|T613	Slc7a1	-1.18599	-0.246092	1.85205	0.014059		-1.14472	-0.194997	0.307212	0.0412677
Q9JLC8-2|T3511	Sacs	-1.20082	-0.264021	1.88717	0.0129668		-1.16183	-0.216401	0.267226	0.0389895
Q9WVE8|T393	Pacsin2	-1.31378	-0.39372	1.46455	0.0343121		-1.27556	-0.351131	0.12013	0.0382159
Q9WVE8|Y394	Pacsin2	-1.31378	-0.39372	1.46455	0.0343121		-1.27556	-0.351131	0.12013	0.0382159
P08553|S224	Nefm	-1.20165	-0.265017	1.53063	0.0294696		-1.23928	-0.309507	0.0735302	0.037634
E9Q9R9|T1061	Dlg5	-1.36421	-0.448062	1.39729	0.0400598		-1.32736	-0.408557	0.094001	0.0368487
Q9CXF4|S186	Tbc1d15	-1.24758	-0.319138	1.80081	0.0158194		-1.21088	-0.276052	0.0963801	0.0367077
P19246|S809	Nefh	-1.24097	-0.311465	1.38957	0.040778		-1.20545	-0.269576	0.129435	0.0355137
P39447|S179	Tjp1	-1.2767	-0.352422	1.42969	0.0371798		-1.24137	-0.311938	0.205276	0.0353279
P27546|T247	Map4	-2.05515	-1.03925	1.3331	0.0464405		-2.02062	-1.0148	0.0547087	0.0345312
O88343|S68	Slc4a4	-1.28126	-0.357568	1.56906	0.0269735		-1.24708	-0.318558	0.051912	0.0341808
Q3U3E2|S102	Fam117b	-1.27641	-0.352092	2.72356	0.00188991		-1.24243	-0.313163	0.135689	0.0339813
B1AY13|S2069	Usp24	-1.26501	-0.339143	1.39518	0.0402549		-1.29891	-0.377301	0.0551247	0.0339047
Q9QYY0|S264	Gab1	-1.30106	-0.379685	1.65114	0.0223283		-1.26819	-0.342774	0.0748164	0.0328644
Q9QYY0|S274	Gab1	-1.30106	-0.379685	1.65114	0.0223283		-1.26819	-0.342774	0.0748164	0.0328644
P31648|S591	Slc6a1	-1.13179	-0.178605	1.42961	0.0371866		-1.09969	-0.137094	0.0853593	0.0321011
Q64332-2|S426	Syn2	-1.10098	-0.138786	2.11972	0.00759065		-1.13301	-0.180161	0.187138	0.0320322
Q5U4C3|S447	Scaf1	-1.1493	-0.200751	1.40175	0.0396506		-1.11732	0.160043	0.493076	0.0319762
Q6PDC8-2|S51	Mfsd4a	-1.14951	-0.201024	2.05206	0.00887028		-1.11758	-0.160379	0.0711984	0.0319333
P13595|S914	Ncam1	-1.15035	-0.202077	1.31092	0.0488741		-1.11891	0.162097	0.793997	0.0314411
A2AIV2|S132	Virma	-1.27281	-0.348021	1.48353	0.0328447		-1.24143	-0.312005	0.136297	0.0313816
Q6P9J5|S559	Kank4	-1.14482	-0.195117	1.49055	0.0323185		-1.17504	-0.232708	0.0557448	0.0302216
Q3TY60-2|S63	Fam131b	-1.08166	-0.113243	1.52906	0.0295763		-1.0515	0.0724428	0.0972585	0.0301616
P58871|S1063	Tnks1bp1	-1.18869	-0.249374	1.63337	0.023261		-1.1591	-0.213001	0.079529	0.0295945
Q61290|S428	Cacna1e	-1.07101	-0.0989672	1.30328	0.0497418		-1.04159	-0.05879	0.190528	0.0294146
Q8C8R3-2|S2854	Ank2	-1.14661	-0.19737	1.9233	0.0119317		-1.1759	-0.233762	0.056799	0.0292908
P68254|S113	Ywhaq	-1.3957	-0.480984	1.67109	0.021326		-1.36764	-0.451692	0.139236	0.0280521
Q8K207|S95	0	-1.21011	-0.27514	1.94463	0.0113597		-1.18297	-0.242408	0.155214	0.0271458
Q8R554|T829	Otud7a	-1.13745	-0.185804	1.57913	0.0263553		-1.1636	-0.21859	0.0602325	0.026145
Q3U319|T593	Rnf40	-1.07041	-0.0981678	1.37992	0.0416942		-1.096	-0.13225	0.129902	0.0255882
P19246|S745	Nefh	-1.24064	-0.311087	1.36209	0.043442		-1.26603	-0.340311	0.0630398	0.0253875
P06745|T109	Gpi	-1.14425	-0.194408	1.59181	0.0255969		-1.11927	-0.162557	0.148714	0.0249851
Q6NXK2|S729	Znf532	-1.09759	-0.134338	1.71118	0.0194453		-1.1223	-0.166458	0.057037	0.0247109
Q4KMM3-4|S459	Oxr1	-1.17838	-0.236809	1.83521	0.0146147		-1.15403	-0.206686	0.0652602	0.0243492
O88643|S115	Pak1	-1.58039	-0.660282	2.04989	0.00891477		-1.55605	-0.63789	0.0884971	0.0243392
Q9JMH9-6|S2050	Myo18a	-1.11316	-0.154667	1.81246	0.0154008		-1.08988	-0.124166	0.0697969	0.0232866
Q8BR92|T358	Palm2	-1.09418	-0.129851	1.55034	0.0281621		-1.07254	-0.10103	0.161113	0.0216421
Q3U1F9|S241	Pag1	-1.10168	-0.1397	2.03009	0.00933057		-1.08067	-0.111927	0.151868	0.0210055
P47802|T255	Mtx1	-1.2109	-0.276079	2.33901	0.00458126		-1.23133	-0.300216	0.0896537	0.0204295
Q9R0N3|S113	Syt11	-1.11225	-0.153482	1.83238	0.0147101		-1.09296	-0.128241	0.460753	0.0192899
Q60932-2|S215	Vdac1	-1.18362	-0.243203	2.26566	0.0054243		-1.1645	-0.219714	0.0543349	0.0191147
P36916-2|T165	Gnl1	-1.12999	-0.176307	1.88964	0.0128931		-1.14859	0.199864	0.615609	0.0186025
Q9QZI8|S348	Serinc1	-1.24278	-0.313574	2.27634	0.00529252		-1.22434	-0.292001	0.22076	0.0184458
Q8C2Q3|T571	Rbm14	-1.1888	-0.2495	1.68339	0.0207305		-1.1708	-0.227497	0.112202	0.0179932
Q9R0N8-2|S132	Syt6	-1.14046	-0.18962	1.37738	0.0419387		-1.12294	-0.167281	0.056848	0.0175238
O54916-4|S379	Reps1	-1.17936	-0.238004	1.50184	0.0314889		-1.16255	-0.217287	0.0888067	0.0168143
O88703|S757	Hcn2	-1.10628	-0.145723	2.094	0.00805376		-1.08973	-0.123971	0.0866712	0.0165544
Q9WV92|S455	Epb41l3	-1.34534	-0.427968	1.3784	0.0418412		-1.32911	-0.410466	0.20286	0.0162221
Q91X51|S266	Gorasp1	-1.21652	-0.282755	1.33957	0.0457541		-1.20045	-0.263572	0.148687	0.0160686
Q61553|S38	Fscn1	-1.30661	-0.385826	1.50289	0.0314128		-1.32234	-0.403089	0.0761651	0.0157289
Q6ZPF3|S1618	Tiam2	-1.13477	-0.182404	1.3987	0.03993		-1.12137	-0.165268	0.116804	0.0133985
Q80TN7|S1672	Nav3	-1.19045	-0.251507	1.40989	0.038914		-1.1773	-0.235483	0.0903023	0.0131491
Q811D0-3|S516	Dlg1	-1.25122	-0.323335	1.43764	0.036506		-1.26299	-0.336841	0.086853	0.0117683
B9EKI3|S340	Tmf1	-1.15516	-0.208094	1.88119	0.0131465		-1.14415	-0.194271	0.0598895	0.0110157
Q80YE4-3|S524	Aatk	-1.25895	-0.332221	1.35103	0.0445625		-1.24816	-0.319806	0.232942	0.0107878
Q9QYC0|S612	Add1	-1.12248	-0.166689	1.47767	0.033291		-1.11257	-0.153895	0.0567882	0.0099105
P46097|Y311	Syt2	-1.19196	-0.253341	1.31531	0.0483829		-1.18379	-0.243414	0.203695	0.00817373
P23242|S330	Gja1	-1.10742	-0.1472	1.44568	0.0358361		-1.0993	-0.13659	0.103183	0.00811415
P58406|S324	Hrh3	-1.12878	-0.174764	1.96181	0.0109193		-1.13568	-0.183557	0.0636024	0.00690022
Q8K3I9|S386	Glcci1	-1.23845	-0.308536	2.50628	0.00311691		-1.24394	-0.314912	0.180341	0.00548508
Q61316|S503	Hspa4	-1.19912	-0.261978	1.4412	0.0362075		-1.19402	-0.255824	0.207685	0.00510404
A2AJI0|S114	Map7d1	-1.18916	-0.249938	2.33627	0.00461036		-1.18447	-0.244241	0.0635559	0.00468616
Q60974|S1205	Ncor1	-1.09114	-0.125838	1.93567	0.0115965		-1.0874	-0.12088	0.197495	0.00374345
Q8C0E3-2|S592	Trim47	-1.17108	-0.227834	1.43827	0.0364524		-1.17473	-0.232323	0.139587	0.00364981
P97352|S32	S100a13	-1.20565	-0.269807	1.60531	0.0248134		-1.20224	-0.265726	0.0593514	0.0034051
Q8BUV3|S188	Gphn	-1.13941	-0.18829	2.35363	0.00442966		-1.13737	-0.185699	0.295478	0.00204417
Q924N4|S1028	Slc12a6	-1.08698	-0.120319	1.45747	0.034876		-1.08798	-0.121657	0.108586	0.00100823
Q8BPU7|S717	Elmo1	-1.42129	-0.507203	1.87119	0.0134526		-1.42031	-0.506209	0.0710962	0.000978999
Q8BMA3|T315	Cnksr3	-1.37024	-0.454426	1.92292	0.0119421		-1.3709	-0.455127	0.0631508	0.000666792
P08551|S532	Nefl	-1.21802	-0.284535	1.66898	0.0214298		-1.21744	-0.28385	0.0585348	0.000578349
Q60932-2|S240	Vdac1	-1.30921	-0.388701	1.46842	0.0340079		-1.30938	-0.388886	0.0574847	0.000167423
