# Supplementary material for: Lithium normalizes ASD-related neuronal, synaptic, and behavioral phenotypes in DYRK1A-knockin mice
Source: Mol Psychiatry. 2024 Dec 5;30(6):2584–96. doi: 10.1038/s41380-024-02865-2 (PMC12092274; doi:10.1038/s41380-024-02865-2)
Supplement: Supplementary file 7 — Supplementary Table 6 [file 41380_2024_2865_MOESM7_ESM.xls]

## Sheet: down
		HT/WT
		P-value	FC	log2FC
T:322,	Ckb	0.0206205	-2.39734	-1.26143
T:3040,	Ank2	0.00314563	-2.02956	-1.02117
S:860,	Adam22	0.0497119	-1.7755	-0.828225
S:366,	Ckmt1	0.0302932	-1.74709	-0.804954
T:1069,	Grin2b	0.0338478	-1.69255	-0.759202
S:647,	Camsap2	0.0118369	-1.59552	-0.674024
S:1163,	Iqsec2	0.00446252	-1.51463	-0.598968
M:376,S:385,	Dbn1	0.0472105	-1.48747	-0.572857
T:525,	Ctnnd2	0.0228081	-1.46545	-0.551344
S:441,	Bcan	0.0270117	-1.42499	-0.510949
T:872,	Map1a	0.0292387	-1.39728	-0.482619
S:1693,	Mia3	0.0246411	-1.39652	-0.481831
T:363,M:372,	Palm	0.0104144	-1.39594	-0.481241
T:364,	Ckmt1	0.0353801	-1.39251	-0.47769
S:841,	Tjp1	0.0336112	-1.39117	-0.476301
T:509,T:514,	Dpysl2	0.0190315	-1.376	-0.460486
S:222,	Cacng7	0.00679403	-1.36595	-0.449907
S:468,	Kcnc1	0.0408936	-1.36001	-0.443618
S:473,	Nefl	0.0164974	-1.35977	-0.443362
T:356,	Ckmt1	0.00392763	-1.35349	-0.436683
S:342,	Ndrg2	0.0421145	-1.34127	-0.423599
S:739,	Nefh	0.00371888	-1.33508	-0.416927
S:366,	Ralgapa1	0.0104408	-1.32245	-0.403215
S:293,	Glcci1	0.000293955	-1.31514	-0.395221
S:414,	Dlg4	0.0160273	-1.31299	-0.392858
S:1221,	Map2	0.00498501	-1.31203	-0.391804
S:651,	Ctnna2	0.0180492	-1.30943	-0.388942
S:287,	Smpd3	0.0155894	-1.30512	-0.384184
T:35,	Ca2	0.0335764	-1.30302	-0.381861
S:423,	Ptprn2	0.0389308	-1.30154	-0.380216
S:70,	Acsbg1	0.0459542	-1.29773	-0.375985
S:1183,S:1186,	Map1b	0.0400923	-1.29719	-0.375386
S:84,	Hmgn1	0.0060896	-1.29697	-0.375148
M:827,S:829,	Map1b	0.0163769	-1.29372	-0.371529
M:412,S:415,	Dlg4	0.0070491	-1.28992	-0.367283
S:362,S:366,	Oxr1	0.0303328	-1.28823	-0.365395
S:864,	Adam22	0.0390424	-1.28424	-0.360912
S:1102,	Camsap3	0.0247948	-1.28176	-0.358121
S:551,	Nefm	0.0148296	-1.28096	-0.357227
S:274,	Bag3	0.0251381	-1.27864	-0.354605
S:671,	Elfn2	0.0318162	-1.2785	-0.354453
S:860,	Adam22	0.0193968	-1.2714	-0.346423
S:304,	Shb	0.0386375	-1.2702	-0.345052
T:104,	Fam117b	0.0405991	-1.26873	-0.343383
Y:163,	Ap5s1	0.00428715	-1.26642	-0.340754
S:915,	Hivep3	0.0264383	-1.25876	-0.331999
S:380,	Tjp2	0.0186944	-1.25689	-0.329861
T:96,	Map4	0.00208908	-1.25381	-0.326323
S:23,	Bola1	0.0181856	-1.25015	-0.322098
S:1965,	Prrc2c	0.0180884	-1.24485	-0.31597
T:349,T:350,M:356,	Syt7	0.0362273	-1.24209	-0.312765
S:227,	Pak3	0.0284469	-1.2407	-0.311154
S:1382,	Fry	0.0402347	-1.24035	-0.310753
T:330,S:332,	Ndrg2	0.017714	-1.2402	-0.310577
S:201,	Srsf1	0.00229987	-1.23659	-0.306362
S:1128,	Prr12	0.0127751	-1.23628	-0.306003
S:207,	Dlgap4	0.0455258	-1.23458	-0.304023
S:825,T:828,S:829,	Bcl9	0.00411514	-1.23373	-0.303022
T:117,	Mpp2	0.0202082	-1.23278	-0.30192
S:1013,	Map1b	0.0161505	-1.22963	-0.298229
S:428,	Tln2	0.0230913	-1.22921	-0.297736
S:757,	Znf827	0.0386007	-1.22658	-0.294646
S:384,	Cdk13	0.0448716	-1.22644	-0.294474
S:720,	Nefm	0.00607083	-1.22503	-0.292816
S:417,Y:419,	Cask	0.0306982	-1.22468	-0.292408
S:628,	Arfgef3	0.0166699	-1.22406	-0.291675
S:357,	Zc3hc1	0.0316212	-1.22348	-0.290989
S:992,M:1001,	Map1b	0.0087035	-1.22314	-0.290591
Y:1844,	Taf1	0.0381702	-1.22277	-0.290156
S:284,	Aftph	0.0115608	-1.22174	-0.288931
S:124,	Hlcs	0.00861792	-1.2217	-0.288885
S:1209,	Erbin	0.0201668	-1.22072	-0.287737
S:65,	Atp5f1a	0.00718717	-1.21736	-0.283759
S:392,	Tab3	0.0441428	-1.21728	-0.28366
T:640,	Tsc1	0.0180276	-1.21666	-0.282929
S:508,	Kcnc2	0.00492324	-1.2108	-0.275964
S:651,	Cadps	0.0468061	-1.20939	-0.274277
S:223,	Cdc42ep4	0.000943659	-1.20918	-0.27403
S:198,	Ndel1	0.0431458	-1.20872	-0.273484
S:1408,M:1409,	Adgrb3	0.0139398	-1.20839	-0.27309
T:625,	Tp53bp1	0.028739	-1.2062	-0.270471
S:3545,S:3549,	Pclo	0.0300326	-1.20557	-0.269714
S:408,	Htt	0.0477898	-1.20522	-0.269293
S:84,S:87,	Hmgn1	0.00321943	-1.20514	-0.269196
T:89,	Entpd3	0.0397859	-1.20508	-0.269129
S:286,	Ablim3	0.0384575	-1.20176	-0.265153
S:940,	Uso1	0.050736		-0.114276
S:151,	Dnajc5	0.0507443		-0.175443
S:526,S:531,	Sec31a	0.0508187		-0.0588597
S:636,	Stim2	0.0510296		-0.206331
S:25,S:31,	Svop	0.0515724		-0.102597
S:371,	Yeats2	0.0515739		-0.154048
S:374,	Dclk2	0.0518365		-0.14641
S:12,	Add1	0.0519788		-0.0750574
S:628,	Tasor	0.0520082		-0.298562
Y:274,	Nos1	0.0520978		-0.181593
S:586,	Add1	0.0521757		-0.170591
S:17,	Ssh2	0.0524319		-0.32943
S:138,	Homer1	0.0526152		-0.143726
S:317,	Cacng8	0.0528831		-0.142985
M:1281,S:1284,	Ube2o	0.0535136		-0.150196
S:24,	Slc6a1	0.0536473		-0.122683
Y:1824,	Taf1	0.0537408		-0.23411
S:85,	Prkar2b	0.0537794		-0.0759581
S:802,	Pcdh8	0.0539332		-0.167038
S:572,	Camsap2	0.0539399		-0.213978
S:111,	Tacc1	0.0540962		-0.25502
S:604,	Larp1	0.0546548		-0.46876
S:45,	Ppp1r7	0.0548932		-0.24606
Y:899,	Cltc	0.0550353		-0.187376
S:334,	Camsap3	0.0553021		-0.172346
M:504,S:511,	Tmem145	0.0555444		-0.143206
S:224,	Bcan	0.0556484		-0.184145
S:353,	Ncoa7	0.0557678		-0.259355
S:3032,	Kmt2a	0.0557749		-0.313491
S:364,	Sirt2	0.056224		-0.192947
T:65,	Snx30	0.056545		-0.333094
S:361,M:363,	Plppr3	0.0565506		-0.289622
S:48,	Gemin5	0.0566658		-0.0400151
M:177,T:205,	Syngr3	0.0566824		-0.21983
T:36,	Basp1	0.0567954		-0.0819367
T:502,	Otud5	0.0570186		-0.154821
S:336,	Tmem198	0.0570868		-0.329596
T:705,	Magi2	0.0574415		-0.233779
S:134,	Kif2a	0.057777		-0.114261
T:363,	Palm	0.0578359		-0.481605
S:1401,	Kiaa1549	0.0579275		-0.44195
S:873,	Kcnh2	0.0581012		-0.169705
S:112,	Marcks	0.0583024		-0.104693
S:193,	Ankrd63	0.0583316		-0.246413
S:211,	Prkd2	0.0583724		-0.147179
S:1242,	Ctnnd2	0.0587397		-0.311983
T:362,M:372,	Palm	0.0587415		-0.488259
S:375,	Srcin1	0.0588329		-0.258536
S:1521,	Tanc2	0.0590338		-0.112417
S:1276,	Zc3h4	0.0590346		-0.101305
S:114,S:117,	Map1a	0.0591464		-0.341452
S:1270,	Dock9	0.0593666		-0.129778
S:487,	Ccser2	0.0595094		-0.20387
S:320,	Kbtbd11	0.0599618		-0.113846
S:670,	Ppp6r2	0.0600065		-0.197594
S:1616,	Ice1	0.0601594		-0.197663
S:582,	Pkn2	0.0605242		-0.125456
T:2081,	Tln2	0.0612822		-0.0680202
S:1271,	Kif21b	0.0615091		-0.276059
T:499,S:508,	Nefh	0.0615956		-0.479551
S:638,	Irf2bpl	0.0616277		-0.220287
S:923,	Caskin2	0.0618267		-0.194202
T:3745,	Ank2	0.0619656		-0.0580496
S:640,	Scarf2	0.0620032		-0.119815
S:146,	Znf365	0.0624311		-0.253125
Y:734,M:735,	Irs2	0.0625577		-0.184849
S:366,	Add1	0.062789		-0.20654
S:485,	Cacnb2	0.0628539		-0.0609809
S:2683,	Kmt2d	0.0629015		-0.399179
S:612,	Stim2	0.0634893		-0.118515
S:541,	Phldb1	0.0635481		-0.38736
S:127,	Sh2b1	0.0636354		-0.204204
T:623,	Usp5	0.0638504		-0.142132
S:167,	Znf318	0.0639052		-0.418287
S:300,	Snap91	0.0641947		-0.0594534
T:362,	Palm	0.0642342		-0.239196
S:490,	Accs	0.0642616		-0.305453
T:565,	Nefm	0.064456		-0.312788
S:2648,	Srrm2	0.0646817		-0.0703181
S:981,	Map1a	0.0648609		-0.0733575
S:69,	Mast3	0.0649191		-0.277981
S:804,	Epb41l3	0.065441		-0.143014
M:884,T:890,M:891,	Grin2b	0.0655432		-0.133014
S:548,	Slc17a6	0.0657205		-0.19885
S:2044,	Map1a	0.0657767		-0.198936
S:201,	Limch1	0.0659451		-0.1474
S:664,	Tbc1d10b	0.066006		-0.289333
S:284,	Stard10	0.0660312		-0.188964
S:124,	Akt1	0.0660704		-0.248138
T:268,	Raly	0.0664633		-0.156616
S:785,	Map4	0.0667739		-0.16298
T:896,	Map1b	0.0675		-0.122582
S:594,	Map2	0.0676911		-0.194948
S:679,	Nefh	0.068012		-0.179649
T:58,S:61,	Syt7	0.0681289		-0.18427
S:1307,M:1313,	Cntnap2	0.0681443		-0.242681
S:230,	Ermn	0.068501		-0.176554
S:325,	Snap91	0.0686236		-0.0562223
S:2260,S:2264,	Cacna1e	0.0687388		-0.411863
M:1057,S:1061,	Tnks1bp1	0.0691012		-0.0753492
S:763,	Dnm3	0.0691319		-0.210165
S:268,S:272,T:274,	Amph	0.0691651		-0.344621
S:794,	Ttbk1	0.0693133		-0.255079
S:317,	Apba1	0.0699152		-0.11976
M:632,S:641,	Caskin1	0.0701851		-0.169376
S:379,	Pag1	0.0707047		-0.211783
T:754,	Ulk1	0.0710894		-0.201601
S:1204,M:1209,	Map1b	0.0711568		-0.0999626
T:433,	Bcas1	0.0712368		-0.179455
S:559,	Srcin1	0.0714411		-0.146265
S:589,T:591,	Trappc12	0.0716437		-0.160393
S:410,	Tmcc1	0.0717288		-0.118018
S:386,	Cadm3	0.0717629		-0.110466
S:223,	Ermn	0.0717868		-0.188016
S:15,	Ttc9	0.0718346		-0.138148
S:533,	Tp53bp1	0.0719035		-0.117268
S:262,	Amph	0.0721942		-0.17353
M:361,Y:371,	Wdr47	0.0724448		-0.12051
S:1178,	Map1b	0.0724751		-0.790318
S:394,	Farp1	0.0724994		-0.164502
S:694,	Zdhhc5	0.0725562		-0.134664
S:88,	Cadps	0.0728594		-0.5926
S:1154,	Mical3	0.0728961		-0.0594934
S:260,	Nckipsd	0.0729762		-0.0764896
S:149,	G3bp2	0.0732716		-0.118252
S:38,	Epb41l2	0.0733187		-0.144929
S:1016,	Sash1	0.0736843		-0.0670301
S:162,	Eef1d	0.07377		-0.227113
S:1463,	Tanc1	0.07377		-0.176673
S:551,S:553,	Syn1	0.0740596		-0.156091
S:253,	Cacng2	0.0740646		-0.104513
S:282,	Ablim3	0.0741333		-0.116022
S:322,	Prkacb	0.0743495		-0.335597
S:1340,S:1344,T:1350,	Mtus2	0.0752372		-0.180461
S:506,	Map4	0.0756056		-0.164436
S:555,	Kcnc4	0.0758203		-0.136837
S:344,	Ndel1	0.0758732		-0.21458
S:755,	Ap3d1	0.0760081		-0.176169
S:1202,	Hecw1	0.0760541		-0.205121
S:125,S:131,	Tjp1	0.0762678		-0.196416
S:754,	Kcnc3	0.0763741		-0.386206
Y:191,	Slc25a4	0.0764343		-0.211996
S:626,	Shprh	0.0767581		-0.0746967
S:35,	Macf1	0.0768636		-0.116006
S:223,	Pak1	0.0775503		-0.0480369
S:752,	Tns3	0.0776702		-0.24703
S:368,	Camsap3	0.0777486		-0.391815
S:557,	Kcnc2	0.0777674		-0.172811
S:169,M:175,	Pip4p1	0.0780248		-0.192744
Y:22,M:23,	Syn2	0.0780931		-0.216349
S:85,	Prkar2b	0.0783212		-0.0741953
S:145,	Gap43	0.0784692		-0.175669
S:307,	Dmtn	0.0786062		-0.0969247
S:1219,	Prrc2c	0.0793054		-0.173555
T:404,T:410,S:413,	Cbx6	0.0794127		-0.285574
S:343,	Camsap3	0.0795292		-0.0900334
M:103,S:116,	Tenm1	0.0796224		-0.296726
S:217,	Limch1	0.0798069		-0.128808
T:556,	Ankrd13d	0.080068		-0.124184
S:892,M:894,	Grin2a	0.0801671		-0.262879
S:144,	Pard3	0.080425		-0.168632
S:362,	Plekha7	0.0806749		-0.144589
S:320,	Ccdc6	0.0808078		-0.248862
S:106,	Eef1b	0.081029		-0.162377
S:287,	Nos1	0.0814169		-0.212665
S:887,	Ncam1	0.081422		-0.132347
M:1375,S:1384,	Map1b	0.081453		-0.0883998
S:1016,	Otud4	0.0815599		-0.151927
M:286,S:288,	Nfix	0.0816182		-0.119081
S:1483,	Crocc	0.0816631		-0.180686
S:521,S:522,	Pde1b	0.0816632		-0.18606
S:719,	Nlgn2	0.0816977		-0.195876
S:171,	Rnf220	0.0817397		-0.27443
S:553,	Tfe3	0.0819378		-0.299863
T:1025,S:1027,	Rims1	0.08203		-0.0975028
T:401,	Farp1	0.0827386		-0.148766
T:542,	Ablim3	0.0829837		-0.165562
S:422,	Ptprn2	0.083153		-0.147438
S:1831,	Tanc2	0.0835743		-0.10236
S:268,	Amph	0.0836125		-0.181952
S:834,M:838,	Ttbk1	0.0840895		-0.178039
S:59,	Gclm	0.0841863		-0.168912
T:262,	Syap1	0.0842015		-0.0799354
S:247,	Tnks1bp1	0.0846249		-0.0920097
S:409,	Larp6	0.0847654		-0.894854
S:21,	Slc6a11	0.0848114		-0.164981
S:159,	Vapb	0.0848959		-0.154585
T:2605,	Bltp1	0.0849324		-0.146368
S:1291,	Cadps2	0.0851735		-0.308493
S:917,	Il16	0.0853479		-0.190469
S:742,	Hecw2	0.0857366		-0.313334
T:1229,	Neo1	0.0858892		-0.155954
T:35,	Epb41l2	0.0859654		-0.400864
S:376,	Kcnj16	0.0862041		-0.740333
S:1386,	Shank1	0.0862196		-0.179785
S:488,	Lima1	0.0865409		-0.335172
S:1207,M:1209,	Map1b	0.0865717		-0.105328
S:1178,	Atp2b1	0.0865904		-0.0869588
S:664,	Chm	0.0868106		-0.104221
S:442,	Dpysl2	0.0868193		-0.12822
S:573,	Apba1	0.086832		-0.359249
S:347,	Ssbp3	0.0870914		-0.115194
S:1003,	Acin1	0.0872107		-0.0805329
S:204,M:208,	Ccdc25	0.0874093		-0.0703162
S:511,	Tmem145	0.0874101		-0.258669
S:1153,	Map1b	0.0878443		-0.161419
S:562,	Eps15	0.0883523		-0.169725
T:145,	Palm	0.0884724		-0.171561
T:129,	Fmn2	0.0885826		-0.205585
S:1562,	Prr12	0.0888532		-0.254447
S:255,	Hsp90ab1	0.0890061		-0.0642599
S:101,	Plekhg5	0.0892561		-0.211127
S:467,	Sec16a	0.0892781		-0.207924
T:235,	Usp14	0.0894278		-0.124517
S:1522,	Adgrl3	0.0895215		-0.178514
S:174,S:178,	Klc2	0.089826		-0.0708698
S:108,	Samd14	0.0898445		-0.139505
S:546,	Cobll1	0.0899699		-0.130817
T:547,	Slc17a6	0.0901042		-0.256735
S:657,	Gls	0.0906054		-0.250777
S:384,	Osbp	0.0906214		-0.227929
S:296,	Rem2	0.0907464		-0.283663
S:98,	Prrt2	0.0910143		-0.173243
T:53,	Slc6a3	0.0910753		-0.10439
S:871,	Grm2	0.0910915		-0.119714
S:1293,S:1307,	Map1b	0.0912304		-0.415176
S:595,	Mtmr7	0.0913728		-0.124235
S:364,M:369,	Mtus2	0.0913831		-0.189929
S:1418,	Sipa1l1	0.0913971		-0.130731
S:215,	Ablim1	0.091445		-0.0915822
S:403,	Ppp1r12c	0.0916626		-0.215026
S:589,S:591,	Gatad2b	0.0916717		-0.186049
T:517,	Irs2	0.0918749		-0.168757
S:723,	Nefm	0.0919443		-0.150055
M:386,S:391,	Map2k4	0.0922874		-0.163953
S:132,S:133,	Hdgf	0.092462		-0.256159
T:262,	Hnrnpu	0.0933169		-0.0872051
S:262,S:268,T:274,	Amph	0.0934879		-0.276619
S:510,S:514,	Tacc2	0.0935277		-0.110368
T:15,	Slc6a1	0.0936347		-0.11644
S:1632,	Tp53bp1	0.0938238		-0.14444
T:180,	Cygb	0.0941902		-0.111051
S:491,	Slc16a1	0.0942627		-0.118399
S:25,	Smn1	0.0944262		-0.212422
S:147,	Ap1s1	0.0946031		-0.111743
S:752,	Cacna1a	0.0947571		-0.326983
S:241,	Kcnh2	0.0948482		-0.324896
S:267,	Slc43a1	0.0949906		-0.219043
T:11,	Add1	0.0953189		-0.0567211
S:482,	Ablim2	0.095548		-0.123601
M:1140,T:1149,	Map1b	0.0956752		-0.0953664
S:1425,M:1426,	Tp53bp1	0.0957716		-0.150593
S:15,	Phyhipl	0.0957875		-0.123835
M:607,S:610,	Nefm	0.096487		-0.335792
S:90,	Cend1	0.0965938		-0.148719
S:279,	Ablim2	0.0969015		-0.145518
S:2220,	Ncor2	0.0970476		-0.211119
S:1410,	Adgrb3	0.0971259		-0.218396
T:503,	Hsph1	0.0971336		-0.133445
S:780,	Sema4b	0.0972805		-0.14795
S:553,	Cic	0.0973128		-0.188199
T:201,	Apba2	0.0974032		-0.176507
S:188,S:194,S:200,	Gphn	0.0975911		-0.244907
S:1133,S:1147,	Map1a	0.0977466		-0.291262
S:1606,	Map1a	0.0980127		-0.0784258
M:48,S:65,	Cadps	0.0981189		-0.277575
S:1903,	Ttc3	0.0983435		-0.126028
S:229,	Foxk1	0.0985418		-0.270165
S:712,	Edc4	0.0988039		-0.357746
S:409,	Zdhhc5	0.0988431		-0.161975
S:227,	Arfgef2	0.0991542		-0.156636
Y:382,S:386,M:396,	Dpy19l1	0.0992792		-0.11403
S:530,	Chrna4	0.0994839		-0.176171
S:88,	Gramd1b	0.0995574		-0.197589
T:364,	Ckmt1	0.0996944		-0.561171
S:966,	Vwa5b1	0.100164		-0.195031
S:459,	Nrg2	0.100197		-0.308587
S:394,	Map4k2	0.100227		-0.118985
S:677,	Srcin1	0.100395		-0.159545
S:1414,	Mast1	0.100617		-0.145589
S:197,	Cpeb3	0.100671		-0.127763
S:922,	Cep170	0.100834		-0.353492
S:272,T:274,	Amph	0.101058		-0.220563
S:821,	Srgap3	0.101144		-0.311108
S:678,	Adcy9	0.101382		-0.209429
S:337,	Zc3hc1	0.101483		-0.122434
S:1373,	Nisch	0.101817		-0.0853785
T:1220,	Nhsl1	0.101864		-0.453723
S:186,	Pabir1	0.101967		-0.466438
S:406,	Sparcl1	0.102001		-0.159045
S:736,	Camsap1	0.102017		-0.185746
S:368,	Sirt2	0.10204		-0.25586
S:44,	Faim2	0.102096		-0.159536
S:36,M:39,M:50,	Dnajc6	0.102398		-0.118146
S:374,M:379,	C2cd2l	0.102461		-0.0392507
S:390,	Reps1	0.102711		-0.215874
S:792,	Fam171b	0.102786		-0.0817474
S:900,	Grm7	0.103048		-0.0421365
S:517,	Map4	0.103095		-0.137595
S:2362,	Huwe1	0.103203		-0.25292
T:28,	Atp8a1	0.103245		-0.0348619
S:453,	Irf2bp1	0.103519		-0.362288
S:339,	Ptprn2	0.103643		-0.139786
S:315,	Map7d2	0.104032		-0.103047
S:17,	Dgkq	0.104268		-0.133551
S:53,	Wac	0.104273		-0.136353
S:2004,	Speg	0.104422		-0.0512441
S:601,	Nefh	0.104904		-0.258324
S:316,S:319,	Sgip1	0.104991		-0.0912851
S:3506,	Pclo	0.105118		-0.155924
S:802,	Adam22	0.10525		-0.22394
S:378,	Tjp2	0.105353		-0.21837
S:232,M:236,	Hnrnpc	0.105573		-0.11311
S:1819,	Arid1b	0.105696		-0.167308
S:1220,	Nav3	0.105794		-0.139888
S:366,	Add1	0.105934		-0.106391
S:965,M:978,	Usp15	0.106029		-0.230773
S:715,	Nefm	0.1067		-0.193298
S:643,	Cic	0.106727		-0.504331
S:175,	Poll	0.106916		-0.084973
S:1254,	Nrcam	0.107335		-0.190012
S:539,	Tnks1bp1	0.107612		-0.181106
M:827,S:828,	Map1b	0.107745		-0.269332
S:608,	Map2	0.108091		-0.101292
S:565,	Plppr3	0.108119		-0.242926
T:235,	Mdh2	0.108402		-0.171314
S:189,	Prrc2c	0.108417		-0.239795
S:547,	Epb41l3	0.109276		-0.21237
S:126,	Acbd3	0.109446		-0.163288
S:109,	Ahcyl2	0.109954		-0.169669
S:160,	Kcnc1	0.110046		-0.173202
S:1011,	Slc12a5	0.110393		-0.153544
S:788,	Fam171a2	0.110446		-0.224075
S:1130,	Arhgap35	0.110607		-0.161536
S:102,	Fam117b	0.11102		-0.135347
S:515,	Arhgap23	0.111094		-0.142716
S:268,	Hnrnpc	0.111276		-0.145316
S:1183,	Map1b	0.111339		-0.216648
T:28,	Farp2	0.111507		-0.172537
S:550,	Plekhg3	0.112205		-0.180868
S:393,	Ulk2	0.112223		-0.281222
S:36,M:50,	Dnajc6	0.112349		-0.0723423
S:786,	Eps8	0.112455		-0.261002
S:149,	G3bp1	0.112491		-0.10744
S:290,	Arfgef1	0.112987		-0.216773
S:1725,	Wnk2	0.113009		-0.11334
S:356,	Amer2	0.113234		-0.281315
S:877,	Map1a	0.113265		-0.567348
S:26,	Glcci1	0.113542		-0.194551
S:80,T:84,	Sv2a	0.113723		-0.204129
S:527,	Map1a	0.114147		-0.154076
S:364,	Gja1	0.114298		-0.133425
S:593,	Mtmr7	0.114652		-0.139694
S:240,	Skic2	0.114849		-0.0745176
S:514,	Slc18a2	0.114996		-0.208681
S:418,	Phf20	0.115079		-0.161593
S:531,	Prkaa1	0.115287		-0.293012
M:401,S:403,	Cacnb3	0.11566		-0.211742
S:171,	Nab2	0.11593		-0.341357
S:846,	Nhsl2	0.116037		-0.216684
T:825,	Prrc2a	0.116203		-0.241191
T:367,M:372,	Palm	0.116204		-0.149424
S:504,	Pitpnm3	0.116298		-0.125207
S:421,	Taok1	0.116355		-0.126397
S:329,	Sf3a1	0.116443		-0.0754451
S:740,	Rims1	0.116629		-0.220953
S:511,	Amer3	0.116638		-0.176402
S:512,	Slc18a3	0.116853		-0.0668296
S:190,	Rab11b	0.116976		-0.0568999
S:566,	Slk	0.117196		-0.133654
S:1196,	Ube2o	0.117333		-0.085425
S:76,	Hp1bp3	0.117626		-0.103675
S:1550,	Wnk3	0.117683		-0.248124
M:637,S:641,	Plppr3	0.11785		-0.0902156
S:353,	Kcnh2	0.118041		-0.103594
Y:1121,	Zeb2	0.118215		-0.318408
S:3764,	Ank2	0.118225		-0.258197
S:320,	Nedd4	0.118457		-0.150234
T:273,	Ksr2	0.118459		-0.124686
T:113,	Zranb1	0.118596		-0.378562
S:411,	Cacng8	0.118686		-0.174914
M:3695,S:3705,	Ank2	0.118894		-0.14315
S:83,	Pxn	0.119049		-0.108695
S:310,	Eno1	0.119083		-0.0707294
S:187,	Kctd12	0.119747		-0.0663422
T:85,M:93,	Fam219a	0.119925		-0.214915
T:328,	Scaf1	0.120153		-0.0893544
S:245,M:248,	Slc4a4	0.120358		-0.21167
S:366,	Csnk1g3	0.120716		-0.157452
S:1172,	Rims2	0.120935		-0.199668
S:829,M:833,	Srrm2	0.121422		-0.212427
S:694,M:717,	Ppp6r1	0.12171		-0.113472
S:596,	Rtn3	0.122179		-0.42586
S:1156,	Atp2b2	0.122293		-0.106232
S:492,T:493,	Tom1l2	0.12252		-0.174741
S:520,	Phldb1	0.122562		-0.168589
S:366,	Mapk8ip3	0.122969		-0.0748976
S:266,	Wipf2	0.123345		-0.103485
S:402,	Kiaa1522	0.123378		-0.133844
S:259,	Dpysl2	0.123592		-0.114409
S:334,	Bin1	0.12381		-0.61649
M:554,T:565,	Rims1	0.123975		-0.0769411
Y:2038,M:2041,	Map1b	0.123997		-0.209261
S:308,M:318,	Chga	0.124245		-0.153965
S:463,	Phldb1	0.124277		-0.83169
S:198,	Sipa1l2	0.124396		-0.335011
T:223,	Tsc22d4	0.124449		-0.0877234
M:684,S:700,	Slc9a6	0.125		-0.38767
S:625,	Lrch3	0.125038		-0.298601
S:365,	Scg3	0.125129		-0.0850164
S:315,	Vps26a	0.125182		-0.136155
S:499,	Fmnl1	0.125851		-0.299351
S:242,	Rtkn	0.125931		-0.193283
S:436,	C2cd2	0.126246		-0.172306
T:24,	Mcoln1	0.126592		-0.0748156
S:384,	Bcr	0.126752		-0.218894
S:135,	Prkag2	0.12706		-0.206544
S:1075,	Synm	0.127244		-0.122248
S:680,	Otud7b	0.127399		-0.157236
S:962,	Ap4e1	0.127619		-0.141318
S:1426,	Chd8	0.127851		-0.0644196
S:330,	Ulk1	0.127996		-0.139042
T:229,	Pak1	0.128508		-0.125753
S:356,	Arfgef2	0.128664		-0.159129
S:472,	Syn3	0.128758		-0.154071
T:253,	Psmd4	0.129017		-0.138477
S:368,	Dlgap1	0.129073		-0.0605921
T:74,	Borcs5	0.129343		-0.138109
S:147,	Agap2	0.129563		-0.234928
S:466,	Tmcc2	0.12961		-0.145023
M:412,S:414,	Dlg4	0.129675		-0.138065
S:293,	Srcin1	0.129916		-0.0973891
M:334,S:336,	Tmem198	0.129996		-0.29327
S:432,	Zbtb20	0.130546		-0.21754
M:458,S:470,	Brd4	0.13071		-0.143901
S:660,	Map1s	0.131073		-0.13358
S:2811,	Bsn	0.131148		-0.124879
S:319,	Prickle2	0.132109		-0.136749
S:900,	Dock7	0.132841		-0.116115
T:1016,	Usp47	0.132894		-0.254824
S:83,	Prkar2b	0.133092		-0.0874304
S:1238,	Igdcc4	0.133111		-0.395352
S:507,S:510,	Anks1b	0.133281		-0.116733
S:326,S:328,	Prkcg	0.133506		-0.118895
S:421,	Nr3c1	0.133573		-0.30644
S:2004,	Speg	0.133615		-0.135184
S:332,	Bin1	0.133818		-0.259843
S:352,	Hepacam	0.133844		-0.429449
T:381,T:383,M:386,	Vat1l	0.134191		-0.305514
S:707,	Trappc10	0.134369		-0.161815
S:318,M:327,	Vps26a	0.134471		-0.165282
S:1489,	Crocc	0.134867		-0.0743116
S:82,	Cep76	0.134976		-0.432303
S:1694,	Ubr2	0.134994		-0.297584
S:1555,	Sptbn1	0.135009		-0.292564
T:129,M:136,	Ksr1	0.135248		-0.195825
T:145,	Palm	0.135489		-0.0918797
S:812,	Camsap3	0.135514		-0.165539
S:240,	Hgs	0.135666		-0.180858
T:125,	Znf638	0.13568		-0.0997711
S:1197,	Chl1	0.135751		-0.122237
S:64,	Samd14	0.135987		-0.15614
T:10,	Stx1a	0.136353		-0.0809339
S:1414,	Gemin5	0.136746		-0.235509
T:80,S:87,	Hmgn1	0.136879		-0.102798
T:274,S:276,	Retreg2	0.136978		-0.228682
S:476,T:477,	Fbxo41	0.137257		-0.218487
S:422,	Nrbp1	0.137613		-0.105693
S:1370,	Apc	0.137614		-0.114313
S:92,	Zc3h18	0.137704		-0.19084
S:345,	Ccdc6	0.138438		-0.324509
S:301,	Cacng8	0.138505		-0.303854
S:477,	Cttnbp2nl	0.138689		-0.0787164
S:906,	Ncam1	0.138744		-0.287081
S:334,	Strn3	0.138885		-0.0927993
S:257,	Miga1	0.138926		-0.267411
S:167,	Kank3	0.13899		-0.086857
S:115,	Rtkn	0.139014		-0.158772
S:53,	Zswim8	0.139016		-0.181764
S:353,	Camk4	0.139211		-0.141645
M:1515,S:1523,	Map1b	0.139329		-0.129943
T:1294,	Setd1b	0.139415		-0.260697
T:1088,	Synj1	0.139482		-0.115841
S:1765,	Mia3	0.139708		-0.215943
S:229,	Phactr3	0.139914		-0.100437
T:557,M:565,	Plcl1	0.140149		-0.105633
S:415,	Snx17	0.140316		-0.0754303
S:81,	Sv2a	0.140347		-0.225867
T:267,	Nfix	0.140589		-0.0787743
M:77,S:83,	Ggt7	0.140839		-0.0896777
T:499,S:500,	Nefh	0.141138		-0.155693
S:856,	Ahi1	0.141372		-0.172706
S:467,	Tmcc2	0.141523		-0.0832559
S:148,	Slmap	0.141652		-0.0924858
T:74,	Eif3b	0.141912		-0.0887254
T:495,	Epb41l3	0.141931		-0.0801677
S:312,	Ctnnd1	0.142328		-0.204613
S:2777,	Speg	0.142406		-0.227721
S:1109,	Vwa5b1	0.142542		-0.196074
S:1436,	Tanc1	0.142829		-0.0916327
S:119,	Tacc1	0.143145		-0.089655
S:543,	Epb41l2	0.143365		-0.208091
S:1083,	Caskin1	0.143556		-0.149012
T:214,	Prrt2	0.143812		-0.120559
T:85,	Prkar1b	0.144139		-0.103623
M:643,S:651,	Akap2	0.144673		-0.133391
S:1997,	Ncor1	0.145098		-0.135439
M:664,S:680,	Usp4	0.145338		-0.256002
S:56,	Cds1	0.145511		-0.0739611
T:3739,S:3744,	Ank2	0.145524		-0.154002
S:829,	Magi3	0.145798		-0.114727
S:2220,	Cacna1a	0.145854		-0.165034
S:366,	Oxr1	0.146017		-0.278526
S:1102,	Map1a	0.146424		-0.0798827
T:579,	Pard3	0.146502		-0.256267
T:426,	Kank4	0.146523		-0.229987
S:193,	Rmdn3	0.146676		-0.249449
S:211,	Tfip11	0.146818		-0.10014
S:59,S:61,	Smim13	0.147007		-0.0804447
S:543,	Dcp1a	0.147372		-0.125203
M:10,S:18,M:19,	Kcnj6	0.147916		-0.144953
S:402,	Pacsin1	0.148526		-0.147699
S:435,	Ric8a	0.148896		-0.239346
S:745,	Trim24	0.149283		-0.181266
T:566,	Cspg5	0.149441		-0.19531
T:1186,	Akap12	0.150046		-0.153198
T:423,	Bcr	0.150118		-0.175145
S:560,	N4bp1	0.150207		-0.262041
T:169,	Pak2	0.150779		-0.0822612
S:378,	Prrc2a	0.150798		-0.104529
S:362,	Oxr1	0.150914		-0.243151
S:268,	Hnrnpc	0.151306		-0.258076
M:443,T:452,	Nono	0.151414		-0.160708
S:130,	Kctd16	0.151437		-0.095908
S:808,	Agap2	0.15188		-0.086563
S:76,	Nagk	0.151904		-0.153608
S:458,	Foxk1	0.151944		-0.13879
S:1110,	Rims1	0.152112		-0.329476
S:2475,M:2487,	Ank2	0.152366		-0.0578469
S:372,	Arhgap23	0.152459		-0.140818
Y:876,	Gria2	0.152472		-0.730166
S:1463,	Crocc	0.152745		-0.102593
S:90,	Hcn2	0.152954		-0.125611
S:321,	Ccdc6	0.152983		-0.0960053
S:1035,	Skt	0.153316		-0.0472234
S:542,	Asap1	0.153399		-0.193558
M:459,S:468,	Kcna2	0.153525		-0.380438
S:263,	Rbm15b	0.153582		-0.140493
S:491,	Pacs1	0.153861		-0.306558
S:163,	G3bp2	0.154241		-0.210858
M:386,Y:395,	Map2k4	0.154388		-0.523382
S:933,	Map1b	0.154618		-0.0569996
S:602,	Pzp	0.154709		-0.106892
T:2130,	Ranbp2	0.154721		-0.125668
M:414,S:421,	Slc35d3	0.155797		-0.136603
S:655,	Hid1	0.156489		-0.233695
T:2669,	Ank2	0.156542		-0.0921944
T:475,	Epb41l1	0.156613		-0.129199
S:695,M:696,	Map7d2	0.156617		-0.168034
T:447,	Champ1	0.156851		-0.159809
S:1193,	Ube2o	0.156917		-0.117053
S:779,	Ncor1	0.156917		-0.161157
S:1199,	Sorbs1	0.157123		-0.117726
M:1057,S:1063,	Tnks1bp1	0.157265		-0.0536898
S:239,	Stx1b	0.157438		-0.115297
S:46,	Atcay	0.15745		-0.0702499
T:624,	C2cd2l	0.157478		-0.0947438
S:507,	Ncoa7	0.158282		-0.101082
S:1508,	Map1b	0.158333		-0.435844
S:2168,	Sptbn1	0.158647		-0.17776
S:2505,M:2516,	Ranbp2	0.158963		-0.0821205
S:613,S:621,	Mtmr7	0.159129		-0.27491
T:526,	Mark1	0.159192		-0.12132
S:897,	Itsn1	0.159335		-0.090257
T:557,	Plcl1	0.159362		-0.0830442
S:646,	Kndc1	0.159586		-0.239626
S:822,	Tp53bp1	0.159996		-0.0832568
S:488,	Inpp4a	0.160417		-0.226239
S:654,	Lrfn1	0.160485		-0.186069
S:144,T:146,	Pabir1	0.160843		-0.412448
S:119,M:124,	Pcnp	0.160879		-0.0792907
T:1102,	Bag6	0.161637		-0.14271
S:387,	Acap2	0.16212		-0.091519
M:839,S:846,	Ank2	0.162128		-0.146383
S:883,	Tmem132a	0.162467		-0.12892
S:817,	Bsn	0.162492		-0.093088
S:468,	Kcna2	0.162688		-0.389216
S:1471,	Crocc	0.162738		-0.119766
S:385,	Specc1l	0.163123		-0.147288
S:183,	Fbxo41	0.163185		-0.171335
S:1060,	Ttc3	0.163453		-0.16846
S:114,	Rims3	0.163467		-0.215323
S:1190,	Nfasc	0.163511		-0.113017
S:195,	Irf2bpl	0.16376		-0.149029
S:1038,	Skt	0.16388		-0.133184
S:460,	Plcd1	0.164037		-0.183751
S:562,	Tbc1d5	0.164039		-0.162785
S:232,	Chrm2	0.164294		-0.100232
M:329,T:330,	Gmps	0.164575		-0.182582
T:184,	Sorbs1	0.164718		-0.0973512
S:113,	Txnl1	0.164836		-0.0950774
S:1647,	Skt	0.165123		-0.185255
Y:191,	Slc25a5	0.16525		-0.125075
S:116,	Epb41l2	0.165284		-0.0640696
S:60,	Itih2	0.165654		-0.224275
S:82,S:84,	Ube2o	0.165954		-0.103098
T:463,	Otud7a	0.166183		-0.203973
S:772,	Pacs1	0.166392		-0.189607
S:55,	Sorbs1	0.166448		-0.183673
S:852,	Ank1	0.167176		-0.224757
S:1772,	Vps13b	0.16722		-0.162627
S:162,	Fam53c	0.167434		-0.165478
M:953,S:962,	Arhgap35	0.167704		-0.14565
S:32,	Slc12a6	0.16847		-0.10028
S:283,M:290,	Map2	0.168697		-0.4735
S:397,	Sgip1	0.168836		-0.153704
S:227,	Svil	0.168892		-0.075302
S:4,	Mtmr2	0.1694		-0.107293
S:623,	C2cd2l	0.16996		-0.273109
S:612,	Pitpnm3	0.170005		-0.150802
S:183,	Iws1	0.170354		-0.347087
T:415,	Cacng8	0.170448		-0.122637
T:742,M:743,	Synpo	0.170547		-0.133565
T:493,	Epb41l3	0.171008		-0.117335
S:839,	Il16	0.171021		-0.270057
S:81,T:84,	Sv2a	0.171243		-0.177269
S:1147,	Synj1	0.171247		-0.222173
S:737,M:740,	Map2	0.171265		-0.161049
T:610,	Add1	0.171344		-0.147174
S:129,	Sh2b3	0.171354		-0.0903836
S:1251,	L1cam	0.172197		-0.196083
S:20,	Map7	0.172507		-0.12978
T:401,	Camk2b	0.172526		-0.0493063
S:695,	Pard3	0.172822		-0.226452
S:3362,	Ank2	0.172834		-0.20922
S:1244,	Caskin1	0.172989		-0.133802
S:327,	Gprin3	0.173003		-0.105985
S:1017,	Otud4	0.173065		-0.177297
S:622,	Tp53bp1	0.173081		-0.151544
M:186,S:189,	Pcbp1	0.173125		-0.115179
S:196,M:198,	Ag2	0.173152		-0.108737
S:306,	Gas2l1	0.173295		-0.0859598
M:612,S:614,	Clasp2	0.173846		-0.205201
S:1171,	Sphkap	0.173865		-0.211963
S:754,	Ap3d1	0.174231		-0.179238
S:69,	Hcn1	0.174934		-0.0771579
S:493,	Cracd	0.175062		-0.137597
S:382,	Phldb1	0.175112		-0.366561
T:479,	Gpr37l1	0.175316		-0.145832
S:3549,	Pclo	0.175339		-0.190246
S:878,	Kcnh7	0.175793		-0.240494
S:340,	Sgip1	0.175805		-0.209433
S:562,	Slc1a2	0.175881		-0.133045
S:706,	Sbf1	0.175927		-0.0451797
S:613,	Usp54	0.175945		-0.116914
T:1562,	Trio	0.175974		-0.15469
S:165,	Sh3kbp1	0.176068		-0.122082
T:238,	Cltc	0.176164		-0.133169
M:743,S:744,	Synpo	0.176432		-0.235046
S:14,	Stx1b	0.176915		-0.0556482
M:281,T:286,	Nfib	0.177045		-0.217189
S:973,	Pdzd8	0.177187		-0.342335
S:26,M:35,	Rap1gap2	0.177207		-0.0726951
S:107,	Tjp2	0.177351		-0.107593
T:1275,	Adcy9	0.177499		-0.0995311
S:291,	Bcl9	0.17755		-0.171261
T:3745,	Ank2	0.177693		-0.0693039
S:1019,	Igsf3	0.177743		-0.112633
M:164,S:171,	Psip1	0.178335		-0.203
S:1054,	Srcin1	0.178434		-0.0641378
S:116,	Phactr4	0.178444		-0.0626558
S:64,	Prr7	0.178538		-0.321878
S:387,	Epn3	0.178631		-0.0799636
T:476,	Ccnt2	0.179269		-0.152509
S:397,	Stk39	0.179554		-0.119138
S:200,	Ubxn1	0.179701		-0.0585185
S:1299,	Prr12	0.179711		-0.117785
S:982,M:1001,	Plcb1	0.179728		-0.114273
S:890,M:894,	Grin2a	0.179736		-0.0868696
S:98,	Mobp	0.179826		-0.137374
S:186,	Osbpl11	0.179867		-0.085759
S:29,	Arhgap33	0.18023		-0.322626
T:400,	C2cd2l	0.180674		-0.131408
S:504,	Eif4b	0.180787		-0.158971
T:68,	Cds1	0.180927		-0.094082
S:704,	Asap2	0.180932		-0.0497354
T:571,	Runx1t1	0.181198		-0.174449
S:279,	Ablim2	0.181283		-0.282458
S:253,	Slc52a2	0.181329		-0.10809
S:1357,	Akap12	0.181382		-0.196686
S:889,	Lrrc7	0.181717		-0.134701
M:307,S:313,	Slc24a4	0.182292		-0.169754
S:362,	Pacsin1	0.182543		-0.0559047
S:231,	Mpdz	0.182551		-0.139773
S:1049,	Grin2d	0.182597		-0.114309
S:1485,	Arhgef40	0.182795		-0.268624
S:365,	Ranbp10	0.183582		-0.108799
S:307,	Dclk1	0.184027		-0.297122
Y:283,M:284,	Hepacam	0.184069		-0.0625523
T:148,	C2cd3	0.184226		-0.141173
T:64,	Atp5f1a	0.184286		-0.207396
T:84,	Sv2a	0.184574		-0.360678
S:208,S:211,	Prrt2	0.185064		-0.223203
S:1023,	Rims1	0.185108		-0.0645162
M:115,T:116,	Chordc1	0.185384		-0.16572
S:235,	Ywhag	0.185548		-0.070784
S:29,	Atp8a1	0.185952		-0.127772
S:35,	Cbfa2t2	0.186207		-0.136248
S:956,	Kif1a	0.186363		-0.147772
S:527,	Map1a	0.18687		-0.177353
S:621,	Mtmr7	0.187033		-0.104437
T:2679,	Apc	0.187048		-0.124763
S:858,	Asap1	0.187331		-0.244273
S:47,	Srcin1	0.187333		-0.122847
S:642,	Usp4	0.187369		-0.215597
T:41,S:44,	Trim9	0.18781		-0.165106
S:2866,	Bsn	0.188027		-0.109424
T:1432,	Mast1	0.188132		-0.21298
S:368,	Avl9	0.188379		-0.0703896
S:568,	Dtna	0.188475		-0.087974
S:1660,	Mical3	0.18872		-0.203457
S:457,	Jph3	0.189321		-0.10459
S:120,	Eif3b	0.189474		-0.174482
T:149,	Tsr2	0.189596		-0.184458
S:1949,	Myo9b	0.189939		-0.131417
M:2997,T:2998,	Pclo	0.190074		-0.103875
T:289,	Mapt	0.190152		-0.100609
T:657,S:667,	Map4	0.190364		-0.189021
T:178,	Macroh2a1	0.190482		-0.0432447
S:1528,	Sipa1l3	0.190608		-0.172209
S:246,	Mdh2	0.19065		-0.0821265
S:1049,	Skt	0.191341		-0.132199
S:101,	Atn1	0.191502		-0.18962
M:184,S:191,	Osbp	0.191502		-0.161472
S:540,M:551,	Asap1	0.191606		-0.0927306
S:1423,	Adgrl2	0.192016		-0.10716
T:750,	Dlgap3	0.192079		-0.121187
T:957,	Pkn2	0.192109		-0.0237941
M:2085,S:2090,	Ank2	0.192211		-0.126999
S:22,S:25,	Lgalsl	0.192289		-0.0625395
S:211,	Prrt2	0.192317		-0.131966
S:562,	Atxn2l	0.192323		-0.116791
S:118,	Map1a	0.192344		-0.157736
S:594,T:601,	Rabl6	0.192575		-0.0922033
S:732,	Spag9	0.192678		-0.228774
S:1137,	Shank1	0.192792		-0.0792359
S:426,	Plppr3	0.19287		-0.124506
T:670,	Phf12	0.192871		-0.109744
S:659,	Anln	0.193418		-0.269246
S:1258,	Grin2d	0.193726		-0.286497
S:104,	Hmga2	0.193921		-0.236862
M:506,S:514,	Brsk2	0.194313		-0.218443
T:905,	Map1b	0.194387		-0.0524782
S:194,	Abcf1	0.19454		-0.0535249
S:636,	Dlgap2	0.194629		-0.215398
S:714,	Nlgn2	0.194777		-0.119582
S:165,	Ccdc12	0.194804		-0.12228
S:769,	Nefm	0.194827		-0.189483
M:3609,S:3616,	Pclo	0.194871		-0.196257
S:245,	Slc4a4	0.195384		-0.123462
S:1183,	Map1b	0.19566		-0.516192
T:185,	Zfand2b	0.19571		-0.160649
S:428,	Caskin1	0.195788		-0.219257
S:89,	Cadps	0.196121		-0.506679
T:484,	Jakmip3	0.196162		-0.115487
S:445,	Tbc1d10a	0.196179		-0.13958
S:284,	Nr3c1	0.196366		-0.217038
T:74,	Eif3b	0.196484		-0.216715
S:82,	Dlst	0.19649		-0.0996889
S:2542,	Kmt2a	0.196634		-0.144066
S:18,M:19,	Kcnj6	0.196689		-0.0840276
T:913,	Srrm1	0.196867		-0.227775
S:191,	Elf2	0.197036		-0.0527455
S:1319,	Adgrl1	0.197144		-0.192706
T:436,	Dlgap1	0.197426		-0.0921978
S:576,	Sh3bp1	0.197544		-0.163447
S:62,	Tsc22d4	0.197826		-0.219649
S:482,S:483,	Rabl6	0.197987		-0.0475944
S:1115,M:1121,	Tp53bp1	0.198217		-0.083758
S:345,	Map4	0.198453		-0.176179
T:616,	Setd2	0.198502		-0.10748
S:99,	Spast	0.198737		-0.145285
S:397,	Arhgap22	0.199272		-0.0870663
S:446,	Unc13c	0.199389		-0.112799
M:154,S:155,	Bad	0.199755		-0.145924
T:39,	Hcn1	0.199842		-0.074149
S:599,	Zcchc8	0.200348		-0.229897
S:400,M:413,	Prune1	0.200763		-0.300267
S:83,	Prkar1a	0.200833		-0.0539273
Y:925,	Ptk2	0.200901		-0.0985156
Y:2036,M:2041,	Map1b	0.200907		-0.140898
S:181,	Rab8a	0.201145		-0.101756
S:208,	Clip2	0.201598		-0.183245
S:428,	Trim2	0.201624		-0.202262
S:464,	C2cd2l	0.201672		-0.176951
S:501,	Fam171b	0.201931		-0.327474
T:736,M:740,	Map2	0.202088		-0.144152
S:495,	Snrk	0.202154		-0.083196
T:490,	Inpp4a	0.202457		-0.205499
S:497,M:501,	Ina	0.202471		-0.155223
S:3686,S:3692,M:3695,	Ank2	0.202485		-0.0658644
S:218,	Pde4a	0.202499		-0.0901877
S:377,	Uba1	0.202604		-0.0615669
M:554,S:566,	Rims1	0.202774		-0.0654658
M:187,S:188,M:191,	Rab3b	0.202775		-0.227965
T:599,	Trim28	0.202798		-0.143159
S:600,	Hecw2	0.20285		-0.11184
S:21,	Cpeb2	0.202974		-0.123233
S:96,	Prkar2a	0.203042		-0.119257
S:659,	Leo1	0.203078		-0.109755
S:468,	Wapl	0.203604		-0.172877
S:481,	Cbl	0.203693		-0.123854
M:237,S:245,	Slc4a4	0.203898		-0.0856866
T:139,	Dip2b	0.203932		-0.225341
S:908,	Eml4	0.204093		-0.0827972
S:189,	Tsc22d4	0.204375		-0.111621
T:723,	Fmn2	0.204476		-0.0602063
S:318,	Ccdc6	0.204831		-0.104428
S:363,	Ercc4	0.204988		-0.0856773
S:1049,S:1053,	Synj1	0.205533		-0.305246
T:608,	Prrc2a	0.205847		-0.0430444
S:220,	Mavs	0.206078		-0.33762
S:562,	Tsc1	0.206174		-0.14177
T:446,	Dmap1	0.206261		-0.186502
M:3069,S:3071,M:3072,	Prune2	0.206559		-0.114118
T:352,	Serinc1	0.206619		-0.100833
T:457,	Plcd1	0.206776		-0.159673
S:127,	Nr3c2	0.207024		-0.176375
S:587,	Sytl2	0.207361		-0.129942
S:80,	Sv2a	0.207388		-0.240902
S:316,M:326,	Stk3	0.207458		-0.164884
S:182,M:192,	Prkab2	0.207709		-0.45082
S:829,	Map3k12	0.207743		-0.190316
S:633,	Mark1	0.20776		-0.0886544
S:193,	Aspscr1	0.20817		-0.102439
S:210,	Specc1	0.208182		-0.226863
S:791,	Prrt3	0.208242		-0.168225
T:888,	Grin2a	0.208383		-0.157058
T:899,	Plekha6	0.208472		-0.112428
S:669,	Gripap1	0.208484		-0.0993234
S:47,S:51,	Pi4k2a	0.20871		-0.0557975
M:632,M:633,S:641,	Caskin1	0.208767		-0.111047
S:493,	Cracd	0.208799		-0.186017
M:884,T:888,M:891,	Grin2b	0.209636		-0.0644735
S:330,	N4bp1	0.209717		-0.0809172
S:217,	C2cd4c	0.210136		-0.190165
T:325,	Retreg2	0.210408		-0.155597
T:188,	Lin37	0.21056		-0.220896
S:73,	Pabir1	0.21057		-0.126303
T:629,	Dzank1	0.210653		-0.173352
S:47,	Ppp1r1a	0.211123		-0.214349
S:309,M:318,	Clip1	0.211262		-0.128271
M:494,T:507,	Fam169a	0.21144		-0.0856336
S:1158,	Rapgef2	0.211877		-0.230978
S:729,	Fam171a2	0.211912		-0.108667
S:965,	Nefh	0.211958		-0.214349
S:300,	Pitpnm1	0.211965		-0.0970756
S:743,	Brat1	0.211995		-0.107012
S:348,	Fam169a	0.211999		-0.141928
S:77,S:83,	Prkar1a	0.212155		-0.0699853
S:598,	Magi3	0.212328		-0.186045
S:496,	Bcl11b	0.212362		-0.146514
S:186,	Pak3	0.212409		-0.119347
S:723,	Tnr	0.21256		-1.23492
S:611,	Dlgap4	0.212736		-0.077948
M:608,S:617,	Map4	0.212747		-0.0631615
S:407,	Rnf216	0.212784		-0.10863
S:365,	Gja1	0.212787		-0.195035
S:126,	Psmd9	0.213091		-0.212736
S:420,	Cracr2a	0.213257		-0.032168
T:97,	Mindy2	0.214021		-0.0731066
T:476,	Cast	0.214398		-0.152667
S:750,	Hcn2	0.214618		-0.118258
M:976,S:977,	Lmtk3	0.214671		-0.223909
T:269,	Numbl	0.214719		-0.183076
S:264,	Nherf1	0.21479		-0.0867971
S:1511,	Nav3	0.214913		-0.145491
S:38,	Ring1	0.215098		-0.114968
S:857,	Nos1	0.215204		-0.115591
S:1083,	Caskin1	0.215317		-0.343183
S:177,	Syt9	0.215325		-0.102491
T:473,	Efl1	0.215339		-0.159772
S:406,	Zdhhc5	0.215463		-0.158889
S:28,	Ppp1r14a	0.215543		-0.280876
S:238,	Ncl	0.215927		-0.290939
T:448,S:450,	Srpk1	0.215992		-0.0597028
S:33,	Smarcad1	0.216036		-0.110242
S:878,	Grm3	0.216083		-0.156326
S:1418,	Pds5b	0.216092		-0.105498
S:30,	Septin9	0.216176		-0.0766424
S:145,	Tanc2	0.216385		-0.119304
S:495,	Pitpnm3	0.216486		-0.0788068
T:198,	Kctd12	0.216512		-0.0842239
S:61,	Nefh	0.216598		-0.173565
S:1247,M:1252,	Nrcam	0.217093		-0.0395259
S:360,	Specc1	0.217226		-0.145625
S:141,S:149,	G3bp2	0.217285		-0.104106
M:1175,S:1177,	Speg	0.217292		-0.0699571
S:723,	Rbm10	0.217473		-0.065936
S:2209,	Map1a	0.217497		-0.368477
S:1143,	Afdn	0.217541		-0.0894397
S:2001,	Bod1l	0.217669		-0.141872
S:22,	Dgkq	0.217865		-0.235419
S:149,	Mettl26	0.217978		-0.09702
S:445,M:451,	Nuak1	0.218601		-0.161846
S:55,	Samhd1	0.218923		-0.14527
S:434,M:440,	Ube2o	0.219403		-0.0893151
S:183,	Lsm14a	0.21945		-0.0635432
S:413,T:417,	Acin1	0.219511		-0.0841156
S:2743,S:2750,	Ank2	0.22002		-0.161019
S:203,	Tle3	0.220077		-0.133711
S:636,	Ap2a1	0.220208		-0.0910481
S:347,	Palm2	0.220311		-0.362278
M:206,T:219,	Ndel1	0.220351		-0.165255
S:1965,	Dmxl1	0.220391		-0.0584675
M:370,S:373,	Ralgapb	0.220492		-0.0843023
S:420,	Ube3b	0.220558		-0.0789405
T:879,	Synpo	0.220658		-0.0859936
S:149,S:152,	Ncor2	0.221158		-0.0826067
S:828,	Atg9a	0.22125		-0.118267
T:500,	Eif4b	0.221304		-0.182359
M:79,Y:87,	Ppp1r2	0.221742		-0.07085
S:602,	Add2	0.221918		-0.139861
S:152,	Sqstm1	0.222169		-0.115374
S:440,	Bcan	0.222265		-0.127045
S:341,	Pja1	0.222828		-0.156993
S:20,	Rab12	0.223028		-0.338847
S:50,	Mapt	0.223046		-0.163683
S:1001,	Nbea	0.223186		-0.126321
S:280,	Ablim2	0.223261		-0.0792681
S:876,	Map1a	0.223671		-0.254697
S:114,	Tmem51	0.223932		-0.0995909
S:323,	Tmem151a	0.224106		-0.0955032
S:268,T:274,	Amph	0.224563		-0.253169
S:24,	Lmnb1	0.224648		-0.0478815
T:99,	Rgcc	0.224882		-0.157413
M:661,T:674,	Map1a	0.224967		-0.0406107
S:141,	Fbxo2	0.22499		-0.11349
S:510,	Tacc2	0.225599		-0.207778
S:61,	Smim13	0.22567		-0.11136
S:322,	Scrn1	0.226133		-0.158821
S:682,	Zeb1	0.22629		-0.105501
S:181,	Ahi1	0.226291		-0.246868
S:268,	Slc20a2	0.22634		-0.139493
S:1273,	Adcy9	0.2265		-0.165831
T:1437,	Apc	0.226765		-0.0759708
S:526,	Sec31a	0.226943		-0.0417851
S:332,	Retreg2	0.227113		-0.148338
S:296,	Bin1	0.227466		-0.209527
S:654,	Hcn3	0.22754		-0.253732
S:612,	Mtmr7	0.229465		-0.208883
T:1288,	Sptb	0.229681		-0.0647992
S:918,	Psmd1	0.230072		-0.162227
S:59,	Rnmt	0.230106		-0.203861
S:319,	Ptpn5	0.231606		-0.16229
S:2621,S:2632,	Htt	0.231908		-0.201622
S:25,	Sirt2	0.232076		-0.195
S:445,	Fam171a2	0.232101		-0.184257
S:21,	Slc6a11	0.232337		-0.140795
T:58,	Syt7	0.232773		-0.133226
S:1307,M:1313,	Cntnap2	0.232962		-0.0535382
S:92,	Dmtn	0.233043		-0.177804
S:116,	Snx24	0.233208		-0.0846156
T:358,	Palm2	0.233698		-0.169681
S:237,	Dst	0.233925		-0.144622
S:1708,	Pclo	0.233929		-0.192114
S:560,	Camsap1	0.234614		-0.163249
T:225,	Pak1	0.235311		-0.0878402
S:646,	Heatr6	0.235316		-0.10783
S:262,	Sh3bp1	0.235415		-0.115004
S:9,	Hectd2	0.235526		-0.0963436
S:875,	Ripor1	0.235936		-0.0771371
S:605,T:610,	Add1	0.235943		-0.10467
S:113,	Pebp1	0.236408		-0.100275
S:135,	Itpka	0.236548		-0.358993
S:423,	Sgip1	0.236895		-0.102532
T:687,	Cdh7	0.23697		-0.118135
S:335,	Gatad2b	0.237788		-0.52446
S:32,	Nln	0.237792		-0.0807761
M:653,S:660,	Stim1	0.237912		-0.123385
S:326,	Nefm	0.237957		-0.0785426
S:89,	Cend1	0.237966		-0.0878891
M:854,S:856,	Ahi1	0.238081		-0.0708607
S:361,	Pacs2	0.238095		-0.0949174
S:121,M:125,	Ddi2	0.238155		-0.124474
S:90,	Opalin	0.238289		-0.306857
S:142,	Dbndd2	0.238878		-0.173567
S:593,	Tcof1	0.239177		-0.156958
M:386,T:391,	Vat1l	0.239283		-0.339726
S:313,	Snap91	0.239714		-0.102714
S:298,	Bin1	0.239738		-0.0783361
S:469,	Arhgap27	0.240578		-0.152706
S:865,	Bsn	0.240693		-0.167022
S:1732,	Ank2	0.240727		-0.419712
S:780,	Rapgef5	0.241014		-0.197008
S:321,	Dctn2	0.241226		-0.17192
S:1031,	Kcnh2	0.241272		-0.291797
S:49,	Slc12a5	0.241311		-0.215433
T:278,	Ablim2	0.241449		-0.113144
T:844,	Igsf9b	0.241451		-0.179851
S:183,M:185,	Caap1	0.241562		-0.0785257
S:655,	Map2	0.241704		-0.0817734
S:199,	Arhgap12	0.24172		-0.148387
S:543,	Kiaa1522	0.242134		-0.0686854
S:44,	Nefm	0.242253		-0.166446
S:263,	Smg6	0.242389		-0.163255
T:194,	Lsm14a	0.243044		-0.0865558
S:73,	Kbtbd11	0.243136		-0.0786942
S:940,	Rgs12	0.243266		-0.150544
S:92,	Tmub1	0.243399		-0.164866
S:638,	Gab1	0.243541		-0.0938946
T:333,	Snap91	0.243704		-0.29839
S:166,	Gprin1	0.243766		-0.080125
M:507,S:522,	Pde1b	0.243994		-0.0731758
S:925,S:927,	Zfpm1	0.244444		-0.117844
S:22,	Lgalsl	0.244953		-0.0354923
T:646,	Abcc4	0.245054		-0.153189
S:374,	Dact3	0.245139		-0.181753
S:10,	Fam117b	0.246083		-0.17227
S:458,	Nol4l	0.246267		-0.112762
S:249,	Spindoc	0.246819		-0.164314
Y:198,Y:202,	Vrk1	0.247137		-0.136315
T:331,	Srpk2	0.247525		-0.0902373
S:1515,	Zzef1	0.24779		-0.154713
S:1083,	C2cd3	0.248287		-0.187293
T:16,	Tprg1l	0.248419		-0.198444
S:1317,	Map1b	0.248573		-0.0893658
S:776,	Sema4f	0.24858		-0.137863
M:908,S:917,	Grin2b	0.248602		-0.0714554
S:283,	Map2	0.248639		-0.431084
S:4016,	Pclo	0.248784		-0.260767
M:782,S:786,	Dagla	0.249356		-0.101134
S:47,	Mtmr2	0.249403		-0.224697
S:250,	Arid1a	0.24965		-0.120928
S:87,	Ube4b	0.249806		-0.134833
T:122,M:131,	Marcksl1	0.249812		-0.194137
S:133,	Rad23a	0.249953		-0.0648352
S:493,	Arcn1	0.249987		-0.0608891
S:269,	Slc20a1	0.250223		-0.0803236
S:112,	Eef1b	0.250651		-0.0965489
S:62,	Syn1	0.250881		-0.489348
Y:335,	Setd7	0.25151		-0.0501868
S:112,	Prkar2b	0.251609		-0.154101
M:636,S:648,	Dgkh	0.251657		-0.174505
S:61,	Cadps2	0.25183		-0.265071
S:606,	Add2	0.252072		-0.192561
S:632,	Fam169a	0.2523		-0.0895585
S:344,	Scrt1	0.252342		-0.107275
S:126,	Akt1	0.25246		-0.14489
Y:272,S:273,	Fgfr3	0.252643		-0.128518
S:626,	Map2	0.252919		-0.0911893
T:368,	Csnk1g3	0.252981		-0.117462
S:903,	Mink1	0.253251		-0.0865809
S:211,	Plch2	0.2536		-0.190366
M:1140,S:1151,	Map1b	0.253891		-0.0471338
S:394,	Git1	0.254097		-0.18004
S:886,	Bcas3	0.254499		-0.0772218
S:10,	Necab1	0.254529		-0.1759
S:1466,	Tiam1	0.254915		-0.0845562
S:1277,	Aatk	0.255024		-0.195611
S:1158,	Nacad	0.255039		-0.122131
T:189,	Ndfip2	0.255833		-0.0780743
M:373,M:382,S:394,	Hdac2	0.256258		-0.0519985
S:59,	Cacnb1	0.256474		-0.103052
S:397,M:401,	Stk39	0.256738		-0.143709
S:488,	Kcnb2	0.257187		-0.0817283
S:465,	Cttnbp2	0.257459		-0.0778297
T:75,	Lsm12	0.257526		-0.107353
S:1611,S:1612,	Tnks1bp1	0.25763		-0.106877
S:373,	Strn	0.257721		-0.18914
S:1295,	Adcy9	0.257807		-0.0903941
S:1205,	Map1a	0.257811		-0.0844516
T:1630,	Kif1b	0.257841		-0.108266
S:2824,M:2843,	Ank2	0.257904		-0.217088
T:672,	Ppp6r2	0.25849		-0.143454
T:388,	Camk2g	0.258897		-0.136173
S:1307,	Cntnap2	0.259106		-0.0786389
S:212,	Rmdn3	0.25921		-0.10581
S:2908,	Bsn	0.259232		-0.109794
S:496,	Dact3	0.260274		-0.102926
M:164,S:176,	Psip1	0.260534		-0.083568
S:276,	Hspa12b	0.260724		-0.14287
S:975,	Arhgap35	0.260763		-0.1408
S:261,	Slc4a10	0.261137		-0.0704588
S:25,	Ubqln2	0.261393		-0.0652975
S:579,	Cstf2t	0.261495		-0.0892752
S:763,T:770,	Dnm3	0.261634		-0.153338
S:3786,	Ank2	0.261933		-0.0485581
S:80,S:81,	Sv2a	0.262188		-0.156315
S:433,	Gabra3	0.262244		-0.112568
S:139,	Eif5b	0.262322		-0.251556
S:1495,	Ryr2	0.262424		-0.0482963
S:83,	Prkar1a	0.26249		-0.050227
S:526,	Fam13a	0.262941		-0.127184
T:591,	Bcas1	0.26344		-0.0735658
S:415,	Mapk9	0.26353		-0.127946
S:1011,	Srgap3	0.263602		-0.278072
S:1175,	Ube2o	0.26369		-0.13604
S:134,	Kif2a	0.263818		-0.242632
S:436,	Ube2o	0.263849		-0.214051
M:1169,S:1175,M:1187,	Ube2o	0.264251		-0.166571
S:536,	Cpne6	0.264308		-0.122941
S:230,	Prag1	0.264617		-0.183307
S:1681,	Bltp1	0.264689		-0.099594
Y:777,M:796,	Smg8	0.264706		-0.184305
S:267,	Wipf2	0.264707		-0.119223
M:824,T:831,	Ube2o	0.264801		-0.289601
S:289,	Stard10	0.265		-0.150509
S:114,	Map1a	0.26519		-0.136154
S:188,S:194,	Gphn	0.265827		-0.105811
S:92,S:96,	Dmtn	0.265995		-0.145579
S:89,	Cadps	0.266004		-0.307869
T:260,T:274,	Amph	0.26603		-0.259222
T:711,	Trak1	0.266282		-0.190117
S:2017,	Pcnx3	0.266534		-0.247648
S:2198,	Ncor1	0.2667		-0.234452
T:1352,	Kdm5c	0.266875		-0.0315176
T:214,	Prrt2	0.26701		-0.121332
S:616,	Gripap1	0.267308		-0.283126
S:261,	Msh6	0.267313		-0.190977
S:1611,	Tnks1bp1	0.267678		-0.0707988
S:843,	Itsn2	0.268239		-0.266438
S:346,	Psd	0.268258		-0.128142
S:445,	Phldb1	0.268286		-0.238146
S:1145,	Nhsl2	0.268305		-0.120489
M:726,S:727,M:734,	Stat1	0.26892		-0.133774
T:65,	Snx30	0.269229		-0.181152
S:336,	Zyx	0.269308		-0.140986
S:269,	Sde2	0.269623		-0.0588344
Y:480,	Sv2a	0.270464		-0.165932
S:581,	Dlgap1	0.270621		-0.0938371
S:392,	Map2k4	0.270693		-0.0854391
T:2516,	Nf1	0.270702		-0.0563334
S:934,T:936,	Map1b	0.270738		-0.168691
S:1739,	Numa1	0.270913		-0.0630797
Y:485,T:486,S:496,	Chrnb2	0.270973		-0.33072
Y:1029,	Apc	0.271183		-0.108776
S:422,	Dlg4	0.271261		-0.11536
S:412,	Ctnnd2	0.271276		-0.160041
T:508,	Arhgap25	0.271742		-0.0889479
S:322,	Nfic	0.271818		-0.0715226
S:44,	Rtn2	0.271864		-0.0800482
S:120,	Cstf2	0.271916		-0.102773
S:815,	Cacna1c	0.272004		-0.107924
T:34,	Tbc1d10a	0.272149		-0.172091
M:632,S:650,	Caskin1	0.272245		-0.0989763
S:10,S:15,	Trappc12	0.272456		-0.124328
T:797,	Ralgapa1	0.272634		-0.212393
S:1814,S:1815,	Map1b	0.272699		-0.148815
S:1341,	Cep170b	0.272718		-0.180755
S:321,	Hepacam	0.273065		-0.136974
S:259,	Slc4a8	0.273211		-0.209297
S:75,	Axin1	0.273411		-0.0988637
S:769,	Nefm	0.273639		-0.0884336
S:152,	Mavs	0.274124		-0.130517
S:124,S:127,	Smarcad1	0.274138		-0.134671
S:704,	Rtn3	0.27433		-0.0742096
S:675,	Elfn2	0.274659		-0.246967
S:131,	Tjp1	0.274742		-0.116936
T:377,	Sphk2	0.275164		-0.127011
S:183,	Hnrnpul2	0.275676		-0.145571
S:296,S:298,	Bin1	0.275794		-0.0551027
S:229,	Ring1	0.276024		-0.270512
S:602,S:606,	Add2	0.276115		-0.125132
S:89,	Dlc1	0.276387		-0.10654
M:4610,S:4611,	Macf1	0.276518		-0.216728
M:577,T:578,	Sik3	0.276935		-0.223742
S:193,	Cacnb1	0.277372		-0.058102
S:225,	Cacng7	0.277425		-0.165895
T:27,	Sirt2	0.277491		-0.152148
S:22,	Dpy19l1	0.277505		-0.0965348
S:2203,	Lyst	0.277695		-0.236808
M:325,S:329,	Sf3a1	0.277758		-0.0674914
S:1027,	Rims1	0.278117		-0.0763544
S:282,	Ap3b2	0.279155		-0.0625404
T:476,	Clcc1	0.279159		-0.0986146
S:105,	Dctn1	0.279222		-0.132209
S:645,	Pcm1	0.279549		-0.14772
T:385,	Fcho2	0.279657		-0.571085
S:218,	Septin2	0.280053		-0.04186
S:327,	Dact3	0.280113		-0.268835
S:1378,	Pclo	0.280496		-0.0988311
S:2474,	Wdfy3	0.280764		-0.264947
S:569,	Abl1	0.28089		-0.42095
S:683,	Camsap3	0.280898		-0.124562
S:594,	Mark4	0.280943		-0.106041
S:524,	Depdc5	0.280966		-0.145104
S:13,M:23,	Syn2	0.281088		-0.403736
S:755,M:759,	Cacna1a	0.281131		-0.154507
S:909,	Ncam1	0.281206		-0.130735
S:110,	Pkn2	0.281365		-0.183029
T:555,	Slc39a10	0.281677		-0.0847584
S:70,	Kbtbd11	0.281821		-0.139089
S:103,	Cables2	0.281843		-0.178632
M:381,S:393,	Zc3hc1	0.281996		-0.0569052
T:579,M:587,	Dlgap1	0.28216		-0.128392
S:90,	Sntb2	0.282623		-0.0820321
S:350,	Prrc2a	0.282635		-0.0858127
T:1112,	Ralgapa1	0.283189		-0.161921
S:737,	Ppfia3	0.28331		-0.0768081
S:696,	Add2	0.283344		-0.153623
S:1576,	Rictor	0.283502		-0.0709711
S:622,	Dnm1l	0.283602		-0.0993456
M:596,S:603,M:612,	Dlgap1	0.283693		-0.15706
S:464,	Birc6	0.283709		-0.141781
S:636,	Dlgap2	0.28379		-0.0855151
S:90,	Opalin	0.283792		-0.254583
S:219,T:222,	Chd8	0.283867		-0.107243
S:938,	Aak1	0.28397		-0.188079
S:675,	Ap4e1	0.284041		-0.207805
M:579,S:586,	Brsk1	0.284215		-0.111642
S:687,S:690,M:697,	Prkcg	0.284484		-0.120379
S:450,	Frmd6	0.284643		-0.172065
S:425,S:437,	Dlgap1	0.284921		-0.185977
S:411,	Doc2b	0.28507		-0.202644
T:1223,	Rictor	0.285131		-0.120598
S:1536,	Adgrl3	0.285484		-0.160105
S:340,	S1pr5	0.285898		-0.118043
S:2053,S:2058,	Sec16a	0.285909		-0.167237
S:924,	Thrap3	0.28593		-0.086634
M:506,S:513,	Brsk2	0.286245		-0.0807346
S:410,	Tp53bp2	0.286747		-0.156883
T:39,	Hcn1	0.286763		-0.0910062
S:1954,M:1959,	Trio	0.286946		-0.0704156
T:225,	Pak1	0.286951		-0.103397
T:20,	Psmd2	0.287322		-0.0733498
T:1784,	Map1b	0.28737		-0.10374
S:464,	Tom1	0.287594		-0.101978
T:639,M:640,	Ano8	0.287598		-0.120544
S:1474,	Map1b	0.287712		-0.0796989
S:148,	Prkcg	0.287858		-0.117511
Y:1515,	Nav3	0.287931		-0.115574
S:1020,	Trip12	0.287992		-0.162353
S:381,	Tp53bp1	0.288033		-0.0940107
Y:1051,	Pcdh8	0.288129		-0.230407
S:1036,	Caskin1	0.2885		-0.14188
S:521,	Phf20	0.288629		-0.043734
S:75,	Sntb2	0.288684		-0.0584091
S:1570,	Wdr81	0.288725		-0.1067
S:276,	Retreg2	0.288729		-0.205358
S:372,	Elf2	0.289465		-0.089115
M:386,S:394,	Vat1l	0.28976		-0.270994
S:387,	Fcho2	0.290141		-0.213079
S:3686,S:3692,	Ank2	0.290339		-0.0467557
S:14,	Phyhipl	0.290429		-0.137996
T:182,	G3bp2	0.290603		-0.219081
S:39,	Szrd1	0.290695		-0.0894886
S:194,	Cpeb3	0.290859		-0.0630368
T:409,	Sgip1	0.291017		-0.0770258
S:308,	Ccdc85a	0.291137		-0.0813717
S:225,	Abcf1	0.291165		-0.220918
S:125,	Tjp1	0.291452		-0.138736
S:935,	Rapgef2	0.291558		-0.0498778
S:327,	Smarcc1	0.291798		-0.0721644
S:38,	Epb41l2	0.292509		-0.0292362
M:1403,T:1404,	Bsn	0.292874		-0.0817343
S:51,	Fdx2	0.292931		-0.0662116
Y:404,	Aarsd1	0.293134		-0.130257
S:199,	Sybu	0.293332		-0.092924
S:274,	Psip1	0.293341		-0.176252
S:1509,	Usp34	0.293421		-0.107523
S:558,	Hsph1	0.294133		-0.149701
S:457,	Epn3	0.29416		-0.112424
T:816,	Sash1	0.29438		-0.106113
S:832,	Tns2	0.294475		-0.0425991
T:101,	Rad23a	0.294521		-0.199976
S:312,	Ptpn14	0.294559		-0.128361
T:422,	Dbn1	0.294773		-0.165333
S:388,	Rab11fip2	0.294809		-0.194773
T:214,	Scn2b	0.294811		-0.149993
M:661,S:667,	Map1a	0.295036		-0.0789446
S:229,	Eps15l1	0.295153		-0.137853
S:209,	Map7	0.295417		-0.622937
S:47,	Pip4p2	0.295464		-0.0369381
S:698,	Tbc1d10b	0.295604		-0.0646645
S:77,	C2cd4c	0.295634		-0.285081
S:242,	Rgs6	0.295985		-0.0780531
T:952,S:958,	Ncam1	0.297331		-0.100968
T:109,	Tenm1	0.297773		-0.14727
S:802,	Pcdh8	0.297783		-0.181417
S:147,	Ywhab	0.297931		-0.121525
S:88,	Sh2b1	0.298138		-0.103165
S:1441,	Map1b	0.2982		-0.0625581
S:13,	Fundc1	0.298711		-0.0451258
S:691,	Scaf1	0.298915		-0.131891
S:725,	Eps8	0.298994		-0.130274
T:653,	Mapt	0.299031		-0.210102
S:1488,	Sipa1l2	0.299094		-0.0744342
S:2581,	Vps13a	0.299167		-0.0917898
S:594,	Prune2	0.299297		-0.216096
T:489,	Gatad2b	0.299754		-0.163074
S:938,	Map2	0.299822		-0.100042
S:901,	Plekha6	0.299962		-0.0515999
S:262,	Ctnna2	0.300104		-0.0747331
M:3762,S:3763,	Pclo	0.300181		-0.0517014
S:728,	Cep97	0.300192		-0.0948533
S:1478,	Sipa1l2	0.300711		-0.123167
T:287,	Tkt	0.300721		-0.0922359
S:25,	Svop	0.300722		-0.0961698
S:2660,	Srrm2	0.300849		-0.0992421
S:682,	Syn1	0.301439		-0.0667804
Y:421,	Snd1	0.301953		-0.0408229
T:77,	Nefh	0.302358		-0.0454544
S:252,	Apba1	0.302368		-0.126245
S:782,M:788,	Vwa5b1	0.302546		-0.109495
S:1207,	Inf2	0.302665		-0.2165
S:701,	Slc6a15	0.303045		-0.0739239
S:1155,	Atp2b2	0.303081		-0.0679191
S:2318,	Kmt2d	0.303154		-0.125795
S:381,	Hrh1	0.303224		-0.135211
S:412,	Znf148	0.303723		-0.225695
T:656,	Prkch	0.303876		-0.160463
S:1206,	Scrib	0.30399		-0.0713409
S:38,	Faim2	0.304141		-0.127456
S:21,	Sox5	0.304322		-0.0601226
S:426,	Pkp4	0.304382		-0.067732
S:720,S:723,	Nefm	0.304517		-0.271703
S:134,	Atn1	0.304633		-0.114209
S:1290,	Akap12	0.304794		-0.105624
M:1487,S:1495,	Ryr2	0.305035		-0.0580271
S:692,S:696,	Add2	0.305077		-0.143731
M:884,S:886,M:891,	Grin2b	0.305149		-0.117268
T:33,	Mcoln1	0.305149		-0.107011
S:774,	Ppfia2	0.305475		-0.0842899
S:2708,	Dmxl2	0.30614		-0.117849
S:285,	Golga3	0.306148		-0.052756
S:833,	Rasa3	0.306207		-0.0851127
T:52,	Ccdc136	0.306387		-0.142393
M:1599,S:1600,	Usp9x	0.306599		-0.0957566
M:47,S:57,	Mpp1	0.307048		-0.324185
S:222,	Atp1a1	0.307404		-0.0660416
S:419,	Ttbk2	0.307572		-0.13071
M:697,S:698,	Epb41l2	0.3078		-0.0612582
S:20,	Kcnab2	0.308175		-0.120236
S:730,	Ctdp1	0.308197		-0.105403
S:403,	Mark1	0.309037		-0.127901
S:742,	Ncor2	0.309321		-0.0774375
T:417,	C2cd2l	0.309364		-0.140969
S:434,	Shisa6	0.310073		-0.145352
S:238,	Arhgap12	0.310231		-0.0823058
T:816,	Ppp6r2	0.31037		-0.0517067
T:389,	Camk2g	0.310475		-0.075169
S:679,	Add3	0.310567		-0.135567
S:738,	Ankib1	0.310732		-0.0553163
T:778,	Dip2b	0.31079		-0.0387636
S:50,	Wdr44	0.310976		-0.03517
S:111,	Sybu	0.311077		-0.164046
S:1291,	Camsap2	0.311123		-0.220801
S:274,	Adrb1	0.311424		-0.250141
M:329,S:332,	Gmps	0.311501		-0.0617512
S:236,	Dst	0.311524		-0.0852398
S:1435,	Kif1a	0.311732		-0.0989221
T:287,	Pitpnm1	0.311744		-0.188774
S:8,	Mtmr3	0.311752		-0.0871679
S:377,	Fam169a	0.311933		-0.103821
S:1697,	Mia3	0.31206		-0.205068
S:371,	Tcf4	0.312123		-0.103004
S:1147,	Grm1	0.312154		-0.205606
S:782,	Vwa5b1	0.312295		-0.261447
S:487,	Fcho2	0.312308		-0.0786313
S:589,	Arhgap10	0.312447		-0.162006
M:827,S:828,	Map1b	0.312469		-0.133218
S:365,M:372,	Palm	0.312563		-0.0889291
S:114,	Eif5b	0.312842		-0.0618113
S:970,	Arhgap35	0.312844		-0.133534
S:179,	Samd14	0.313132		-0.0901059
S:543,	Nop56	0.313321		-0.0779487
T:347,	Serinc1	0.313348		-0.141304
S:324,	Specc1	0.313399		-0.0969611
S:505,	Slc1a2	0.313526		-0.112459
S:33,	Sv2b	0.313682		-0.096402
S:169,	Dlgap1	0.31404		-0.251412
S:159,	Tlk1	0.314093		-0.118393
S:635,	Gab1	0.314129		-0.181849
S:326,	Phf10	0.314367		-0.0882176
S:564,M:573,	Brd3	0.314555		-0.106742
S:888,	Kcnh5	0.314566		-0.0968248
S:749,	Pelp1	0.314576		-0.0338525
S:559,S:561,	Vps50	0.314683		-0.0847324
S:231,	Mef2d	0.315078		-0.478482
S:389,T:401,	Prr12	0.315252		-0.104115
S:779,	Rps6kc1	0.315746		-0.170442
S:504,	Nuak1	0.316075		-0.169995
S:75,	Pkp4	0.316143		-0.135894
T:465,	Efl1	0.31616		-0.114859
S:447,	Akt2	0.316325		-0.17986
S:890,	Grin2a	0.316328		-0.162086
S:1208,	Map1a	0.316331		-0.125541
S:329,	Atp2b4	0.316508		-0.0349735
S:160,	Rad23b	0.316793		-0.0692745
M:864,S:865,	Bsn	0.316806		-0.098442
T:32,	Lysmd2	0.316875		-0.129532
M:259,S:268,	Hnrnpc	0.317067		-0.0623215
S:144,	Homer1	0.317074		-0.0977787
M:452,T:455,	Tpr	0.31711		-0.0893918
S:450,	Kcnq2	0.317174		-0.0862416
S:111,	Hebp1	0.317525		-0.0911931
S:438,	Ehd2	0.318018		-0.111418
S:12,M:15,M:16,	Ppp1r7	0.31807		-0.0868443
T:567,S:573,	Stxbp5l	0.318131		-0.0574692
S:280,	Macf1	0.318137		-0.0295032
S:546,	Bcan	0.318171		-0.212131
T:26,S:30,	Fam234b	0.318225		-0.147475
S:1069,	Camsap1	0.318661		-0.0860392
S:1167,	Dop1b	0.319281		-0.156544
S:563,	Canx	0.319402		-0.0586389
S:1173,	Sec31a	0.319527		-0.0629014
S:463,	Ctnnd2	0.319588		-0.143349
S:1373,M:1375,	Map1b	0.319604		-0.0608023
S:353,M:356,	Eps15l1	0.320033		-0.0512317
S:1347,	Cep170b	0.320079		-0.115483
S:185,	Ddx42	0.320316		-0.167603
S:195,	Hnrnpul1	0.3204		-0.148525
T:400,	Camk2b	0.320584		-0.141409
S:901,	Limch1	0.32062		-0.121295
T:513,	Eif4g3	0.321097		-0.134436
T:277,	Ksr2	0.321313		-0.138143
T:2120,	Sptbn1	0.321488		-0.0701932
S:310,	Hgs	0.321852		-0.177364
S:1231,	Nfasc	0.321968		-0.186029
M:551,S:554,	Cpne6	0.322109		-0.0539221
S:194,	Snta1	0.322242		-0.0338422
S:373,	Ctu1	0.322351		-0.157562
S:641,	Plppr3	0.322698		-0.0754665
S:247,T:252,	Shisa6	0.322772		-0.0935801
S:735,	Gpatch8	0.322829		-0.083321
S:273,S:283,	Pabir1	0.322864		-0.115619
S:565,	Rtn1	0.323116		-0.0617484
T:1831,	Szt2	0.323622		-0.20497
S:2443,	Usp9x	0.323822		-0.0292152
S:1069,	Caskin1	0.323832		-0.220511
S:1145,	Mcf2l	0.324174		-0.059476
S:310,	Nfia	0.324249		-0.0458883
T:119,	Bcl11b	0.324762		-0.102604
T:24,	Slc1a4	0.324838		-0.0817236
S:995,	Dab2ip	0.324966		-0.10928
S:119,	Hcn2	0.325074		-0.0492738
S:227,	Ermn	0.325268		-0.106182
S:389,	Farp1	0.325461		-0.118076
S:475,	Map4	0.325537		-0.145851
S:111,	Pdlim4	0.325639		-0.226426
S:2164,	Sptbn1	0.325701		-0.142625
S:767,	Camsap3	0.325857		-0.154234
T:93,	Trim2	0.32609		-0.0847396
S:1319,	Sphkap	0.32614		-0.17402
S:1642,	Pclo	0.326144		-0.117093
T:481,	Fip1l1	0.326374		-0.0682186
S:195,	Tpi1	0.326553		-0.130546
S:606,S:615,	Synpo2	0.326713		-0.114474
S:761,	Grip1	0.326869		-0.15913
S:444,	Rundc3a	0.327238		-0.0995311
M:317,S:330,	Prkcg	0.327541		-0.0635384
S:230,	Cfap97	0.327687		-0.0744048
S:1450,	Myo5a	0.327777		-0.128633
S:502,	Slc45a1	0.32841		-0.0844339
S:672,	Zdhhc8	0.328531		-0.0497202
S:338,	Pitpnm2	0.328859		-0.1367
S:428,M:430,	Pacs1	0.32887		-0.127669
S:77,	Wapl	0.329001		-0.0372175
Y:240,	Dlg4	0.329161		-0.0803674
M:381,S:394,	Zc3hc1	0.329169		-0.0406135
S:555,	Reps1	0.329231		-0.426478
S:1384,	Map1b	0.329236		-0.151267
S:655,	Synm	0.329545		-0.146536
M:317,S:328,	Prkcg	0.329694		-0.101623
T:301,	Limk1	0.329958		-0.15703
T:1188,	Map1b	0.329989		-0.104264
S:121,	Zmym4	0.330106		-0.0751933
S:628,	Micall1	0.330151		-0.324691
M:364,S:368,	Kcnj3	0.330224		-0.144699
T:364,	Rb1	0.330605		-0.17716
S:582,	Cyfip2	0.330747		-0.157192
S:2533,	Ank2	0.33095		-0.106475
S:228,	Stac2	0.33126		-0.0884627
S:1634,	Map1a	0.331263		-0.0948189
S:113,	Marcks	0.331369		-0.115685
S:1114,	Iqsec2	0.331447		-0.145296
S:598,	Stxbp5l	0.331524		-0.0357555
S:161,	Zbtb44	0.33222		-0.0856851
S:666,	Slk	0.332613		-0.0692035
Y:60,	Trim9	0.333301		-0.502593
M:700,S:703,	Apc2	0.333647		-0.132222
T:336,	Camk2a	0.333895		-0.0778137
S:118,	Phactr4	0.333898		-0.093356
S:468,	Flad1	0.334188		-0.105136
S:2404,	Srrm2	0.334236		-0.268875
S:621,	Magi2	0.334391		-0.0357245
S:10,S:14,	Tprg1l	0.334819		-0.0751339
S:856,	Arhgap32	0.33505		-0.0684966
T:42,	Septin9	0.335863		-0.176959
S:138,	Lin37	0.335968		-0.130406
M:209,S:210,	Limk1	0.335972		-0.0625163
S:257,	Uri1	0.336343		-0.0432025
S:1288,	Dmxl2	0.336358		-0.0241731
S:1205,	Map1a	0.337113		-0.129678
S:460,M:468,	Plcd1	0.337228		-0.058602
M:726,S:727,	Stat1	0.337419		-0.0709268
S:327,S:329,	Smarcc1	0.337887		-0.103051
T:1178,Y:1179,T:1193,	Wnk2	0.338056		-0.158157
S:780,	Ulk2	0.338451		-0.0567778
S:390,	Macrod2	0.338463		-0.0945987
T:463,	Mettl16	0.338521		-0.0517555
T:1277,	Map1b	0.338551		-0.111991
S:859,	Pcm1	0.338599		-0.087705
S:715,	Nefm	0.338911		-0.106203
S:703,	Spag1	0.338986		-0.100292
S:56,	Larp6	0.338991		-0.160637
T:682,	Magi3	0.339083		-0.119217
T:870,	Gpr158	0.339088		-0.126789
T:2922,M:2932,	Htt	0.339242		-0.105237
S:54,	Parg	0.339727		-0.209013
S:328,	Spata2l	0.339763		-0.2373
S:183,	Pcbp2	0.340359		-0.284722
S:2583,	Ank2	0.340607		-0.0746804
S:165,	Hcn4	0.340734		-0.147533
S:188,	Dph2	0.34096		-0.0961846
Y:1268,	Rims1	0.341083		-0.167621
S:93,	Exoc8	0.341396		-0.183381
S:537,	Plcb3	0.341703		-0.110588
S:657,	Gripap1	0.341796		-0.0571018
S:224,S:226,	Clk3	0.3418		-0.104649
T:367,	Palm	0.341881		-0.0834004
S:1370,	Apc	0.342015		-0.0328976
T:420,	Epn1	0.34206		-0.28124
M:425,S:435,	Ric8a	0.342499		-0.0654567
S:1343,	Cadps	0.342769		-0.092008
S:107,	Wnk2	0.343139		-0.120486
S:173,	Samd14	0.343141		-0.100143
S:271,	Nsfl1c	0.343161		-0.146423
T:485,	Jph3	0.343361		-0.141432
S:106,	Mtres1	0.343403		-0.0372277
S:602,	Kcnb2	0.343465		-0.120448
S:346,	Sgip1	0.343635		-0.0848016
S:733,	Rbm10	0.343749		-0.103402
S:516,	Sh3kbp1	0.343789		-0.145225
S:340,	Amer2	0.343937		-0.0436784
S:56,S:60,	Kpna3	0.343947		-0.0776688
S:750,	Elfn2	0.344037		-0.197694
S:472,	Tom1	0.344731		-0.140242
S:1266,	Cobll1	0.345139		-0.0815002
S:601,	Git1	0.345264		-0.121261
S:520,	Klc2	0.34541		-0.178792
S:524,	Isyna1	0.345421		-0.0829479
S:646,	Lmtk3	0.346033		-0.194871
S:1264,	Map2	0.346047		-0.199122
S:650,	Caskin1	0.346436		-0.0411853
S:714,	Nckipsd	0.346896		-0.0644404
S:1290,	Akap12	0.347127		-0.111899
S:1244,	Tmem131	0.347234		-0.131678
S:393,	Zc3hc1	0.347257		-0.0957092
S:947,	Cep170b	0.347407		-0.253366
Y:686,S:688,	Mapt	0.347486		-0.063475
S:4293,	Pclo	0.347712		-0.263198
S:537,	Mrtfb	0.347818		-0.141821
S:109,	Atxn2l	0.348277		-0.110522
S:1025,	Topors	0.348527		-0.045627
S:454,	Atp1a3	0.348676		-0.0575005
S:513,	Pdzd8	0.348708		-0.0394462
S:875,	Farp1	0.349045		-0.0625225
S:338,	Gpn1	0.34987		-0.0668477
M:218,S:240,	Phf12	0.349934		-0.0876669
S:1562,	Ank2	0.349963		-0.0735906
T:38,	Rabgap1	0.35006		-0.116739
S:190,	Rab11b	0.350698		-0.0349382
S:201,	Limch1	0.350845		-0.133612
S:951,	Phldb1	0.35088		-0.127423
S:678,	Otud7b	0.350892		-0.0881759
T:175,	Smpd3	0.351011		-0.122786
S:702,	Cep170	0.351023		-0.0771002
S:394,S:397,	Git1	0.351873		-0.122721
S:57,	Mpp1	0.351932		-0.242756
S:289,	Ablim2	0.353099		-0.0917057
S:859,	Rimbp2	0.353453		-0.0910014
T:1207,	Afdn	0.353491		-0.0612849
M:696,S:699,	Map7d2	0.353768		-0.108715
S:437,	Dlgap1	0.353823		-0.0906724
T:557,	Plcl1	0.353875		-0.0685891
S:110,	Ktn1	0.35396		-0.155268
S:1616,	Tjp1	0.353962		-0.0730795
S:136,	Ppp1r14a	0.35404		-0.147732
S:843,	Cep170b	0.354063		-0.172343
S:6,M:18,	Gtpbp1	0.354254		-0.123987
S:1260,	Map1b	0.354269		-0.0158209
S:279,	Prkcb	0.354409		-0.0835828
S:648,	Zfpm1	0.3545		-0.101815
S:665,	Sh3rf2	0.354794		-0.0804511
S:824,	Synm	0.354974		-0.106096
T:22,	Map9	0.355288		-0.129575
S:680,	Rph3a	0.355655		-0.05975
S:1448,	Mical3	0.355823		-0.0917135
S:137,S:139,	Eif5b	0.355855		-0.119487
S:1078,	Srgap3	0.356195		-0.065426
T:295,	Scfd1	0.35652		-0.105394
S:1068,T:1071,	Iqsec3	0.356558		-0.214454
S:1004,	Nbea	0.356566		-0.0959731
M:619,S:622,	Dnm1l	0.356588		-0.0647963
S:177,	Bclaf1	0.356855		-0.0902761
S:742,	Lrfn2	0.356959		-0.0979036
T:545,	Nop56	0.357217		-0.0477375
S:727,	Irs2	0.357274		-0.0655571
S:1356,	Pds5b	0.357343		-0.0613235
S:24,	Smap	0.357355		-0.0728978
S:128,	Akt2	0.357386		-0.0721809
S:734,	Camsap1	0.357838		-0.147436
S:56,	Vdac1	0.358158		-0.125519
S:1085,M:1088,	Slc4a10	0.358264		-0.0923587
S:129,	Dlc1	0.358394		-0.0517472
S:1783,	Map2	0.358615		-0.168788
S:358,	Pacsin1	0.358834		-0.0461429
M:151,S:152,	Pde4a	0.358992		-0.171651
S:1040,	Apc	0.35922		-0.167613
S:510,M:515,	Hsph1	0.35932		-0.0406002
Y:636,	Iqsec3	0.359659		-0.131302
S:1517,	Shank1	0.359684		-0.397707
S:2637,M:2639,	Map1a	0.360076		-0.0701061
S:419,	Epn1	0.360794		-0.122348
Y:128,	Ywhaz	0.360882		-0.0778228
S:118,	Rpl22l1	0.361368		-0.0850066
S:738,	Ankib1	0.361382		-0.125819
S:642,	Anks1a	0.361617		-0.0415136
S:1899,S:1905,	Skt	0.362145		-0.0776583
S:388,	Eif5	0.362413		-0.073023
S:772,	Tnk2	0.362559		-0.129545
S:50,	Ccdc136	0.362643		-0.064865
S:111,	Lrrfip2	0.363174		-0.0932323
S:1221,	Rapgef2	0.363178		-0.400973
S:1000,	Otud4	0.363268		-0.0930079
S:793,	Prrc2b	0.363372		-0.0380083
M:273,S:275,	Kiaa0513	0.363583		-0.0582527
Y:169,	Xkr7	0.363797		-0.072347
S:638,M:663,	Ajm1	0.36383		-0.182152
S:389,	Farp1	0.36426		-0.141438
S:38,	Phyhipl	0.36472		-0.288652
S:330,	Acbd3	0.364747		-0.0653895
S:467,	Otud7b	0.364836		-0.162525
S:308,	Cap2	0.365222		-0.129057
M:737,T:741,	Caskin1	0.365268		-0.123875
S:1243,	Kif21b	0.365649		-0.0648009
S:1382,	Cntnap1	0.365675		-0.0699166
S:495,	Aatk	0.365703		-0.0306944
S:141,M:147,	Relch	0.365918		-0.0623175
S:14,	Pllp	0.366205		-0.1155
S:397,	Git1	0.366497		-0.0860623
S:272,	Psip1	0.366947		-0.313162
S:562,	Syn2	0.367429		-0.14807
T:929,	Gabbr1	0.367564		-0.0924586
T:854,	Tjp1	0.367623		-0.110438
S:1562,	Ccdc88a	0.367747		-0.338094
S:15,	Necab1	0.368101		-0.0502695
S:142,M:151,	Kcnc1	0.368932		-0.101067
S:453,	Cacna1a	0.369287		-0.0943028
S:622,	Ulk1	0.369493		-0.0507461
M:813,T:818,	Gabbr2	0.369727		-0.0867246
S:87,	Hmgn1	0.369739		-0.100199
S:534,	Mon2	0.369944		-0.233133
S:290,	Vcl	0.370658		-0.0441779
M:357,T:367,	Dlgap1	0.371185		-0.123533
S:493,	Rps6kc1	0.371373		-0.08173
S:620,	Palm3	0.371484		-0.0664428
S:458,	Kcnq5	0.371693		-0.0685192
S:1009,	Psd3	0.371904		-0.04435
S:432,	Grip1	0.372134		-0.0797051
S:613,	Mtmr3	0.372153		-0.10739
S:1049,	Synj1	0.372279		-0.106212
S:161,	Erf	0.372369		-0.124423
S:150,	0	0.372471		-0.122875
S:1850,	Map1b	0.37367		-0.0923389
S:1915,	Mia3	0.373767		-0.198874
M:211,T:221,	Tpd52	0.373836		-0.0610756
M:209,S:215,M:218,	Prpsap1	0.374187		-0.10766
S:1612,	Tnks1bp1	0.374271		-0.10956
S:850,	Cnnm1	0.374479		-0.139835
S:827,	Gak	0.374725		-0.117493
S:2860,	Mga	0.375045		-0.0715603
S:3744,	Ank2	0.375111		-0.0786418
S:857,	Rtn4	0.375191		-0.0279192
S:262,S:272,	Amph	0.375289		-0.0983027
S:108,	Samd14	0.37533		-0.0706929
S:1138,	Usp24	0.375442		-0.0943545
T:2310,	Cic	0.375537		-0.205319
S:117,	Septin4	0.376523		-0.0383996
S:159,	Tppp	0.376535		-0.127026
S:291,	Mul1	0.376893		-0.152098
S:322,	Fam131b	0.377058		-0.0400432
T:194,	Lsm14a	0.377313		-0.0530623
T:510,S:513,	Brsk2	0.377371		-0.125579
S:513,S:522,	Pde1b	0.37768		-0.096512
S:1022,	Tnks1bp1	0.37771		-0.0432128
S:1011,	Sash1	0.377817		-0.0929416
S:65,S:68,	Pcm1	0.377973		-0.105544
S:999,	Kndc1	0.378033		-0.0973099
S:2137,	Sptbn1	0.378135		-0.0234798
M:422,S:428,	Tln2	0.378567		-0.141356
T:409,	Glud1	0.378744		-0.0922517
S:1053,	Synj1	0.378945		-0.0858394
T:73,	Sntb1	0.379069		-0.118324
S:250,M:255,	Psma3	0.379721		-0.104889
S:348,	Serinc1	0.380717		-0.110524
S:1039,	Wnk3	0.380757		-0.0781597
S:864,S:874,	Dagla	0.381002		-0.111433
S:446,	Epn1	0.381106		-0.170963
S:520,	Cbarp	0.38118		-0.0667742
S:598,	Pclo	0.381223		-0.240287
M:908,S:912,	Grin2b	0.381627		-0.15194
S:311,	Clip1	0.38191		-0.157533
M:376,T:383,	Dbn1	0.382197		-0.091148
S:677,	Mapk8ip3	0.382482		-0.0783142
S:636,	Atxn2	0.382679		-0.0425795
S:1105,	Sphkap	0.382969		-0.195682
S:1486,	Bsn	0.383074		-0.0557312
T:1982,	Numa1	0.383251		-0.126925
S:849,	Tyro3	0.383321		-0.213189
S:837,	Rasgrf1	0.383515		-0.104383
S:600,	Hecw2	0.383693		-0.133973
S:522,	Phldb1	0.383702		-0.159576
S:126,	Sh2b1	0.383959		-0.129045
S:662,	Pacs2	0.384369		-0.0855871
S:1302,	Kat6b	0.384504		-0.0735391
S:285,	Mtcl1	0.384711		-0.11123
S:194,	Astn1	0.384714		-0.0479189
S:968,	Tjp2	0.384855		-0.0801538
S:1427,	Mast1	0.385235		-0.112624
S:34,	Kcnt1	0.385361		-0.0803961
S:355,	Enah	0.385388		-0.0535218
T:1662,	Kif21a	0.385558		-0.0744432
S:1302,	Pclo	0.38596		-0.0800363
M:125,S:127,	Ppp4r3a	0.386204		-0.138005
S:869,	Bcas3	0.386368		-0.0514802
S:942,	Arhgap32	0.386532		-0.331617
T:756,	Znf827	0.386734		-0.149639
T:1079,	Dennd5a	0.386915		-0.125565
S:341,	Plekho1	0.387086		-0.0824586
S:29,	Kcna5	0.387162		-0.117445
S:89,S:90,	Cend1	0.387589		-0.0768808
S:1915,	Map1b	0.387742		-0.0925275
S:609,	Plekha7	0.387776		-0.0552763
S:163,	Kctd8	0.388129		-0.123367
S:462,	Crmp1	0.388181		-0.103424
S:354,	Tacc2	0.388186		-0.0474786
S:819,	Madd	0.388386		-0.126505
S:664,	Rab3gap1	0.388442		-0.0513884
S:418,S:419,	Epn1	0.388451		-0.21464
S:138,Y:143,	Cys1	0.388967		-0.0748273
T:283,	Washc2	0.388971		-0.0568799
S:473,	Isyna1	0.389356		-0.130417
S:93,	Ralbp1	0.389608		-0.0726229
T:33,	Mon1a	0.389867		-0.143784
T:3739,T:3745,	Ank2	0.390546		-0.113371
S:656,	Epb41l3	0.39056		-0.123862
T:229,	Mbp	0.391494		-0.0828388
S:1418,	Kif1a	0.391556		-0.050377
S:51,	Trim28	0.391559		-0.043804
S:457,	Ctnnd2	0.391717		-0.0689348
T:583,	Akap12	0.391816		-0.0677108
S:526,S:527,	Map1a	0.391822		-0.0593885
S:1973,	Myh14	0.391898		-0.103337
S:1037,	Plch2	0.391937		-0.0638942
S:942,	Hivep2	0.392116		-0.153073
S:1040,	Map3k5	0.392209		-0.0542606
Y:962,	Grin2b	0.392221		-0.248508
S:961,	Ap4e1	0.392703		-0.0347775
S:242,	Fgf12	0.392836		-0.041315
S:18,	Atg9a	0.393085		-0.0969526
S:1499,	Pclo	0.393103		-0.155649
S:374,	Pitpnm2	0.393166		-0.0593306
S:540,S:543,	Chrna4	0.393258		-0.143844
T:366,	Pacs2	0.3933		-0.089661
S:876,	Phf2	0.393558		-0.0714003
S:964,	Srrm2	0.39407		-0.2418
S:320,M:324,	Ccdc6	0.394138		-0.0642396
T:823,	Srrm2	0.394594		-0.111764
S:503,	Depdc5	0.395095		-0.14601
S:35,	Bcl2l13	0.395327		-0.0311249
T:383,	Dlg3	0.395346		-0.0757779
S:936,	Arhgap33	0.39539		-0.0660375
S:773,	Asap2	0.395789		-0.117688
Y:217,	Cacng2	0.396103		-0.0723859
T:581,M:588,	Hap1	0.396123		-0.104716
M:164,S:185,	Ddx42	0.396152		-0.208217
S:164,	Ccm2	0.396183		-0.0604521
S:1403,	Sipa1l2	0.396328		-0.150567
S:300,M:306,	Ocln	0.396419		-0.101261
T:22,	Pip4p2	0.396466		-0.0692436
S:335,	Itsn1	0.396692		-0.0396453
S:670,	Srcin1	0.396749		-0.0955299
S:206,	Srgap2	0.396807		-0.10374
S:266,	Gjb1	0.396928		-0.109084
S:756,	Epb41l3	0.396954		-0.0816015
S:29,	Vps37c	0.397144		-0.135513
S:541,M:542,	Cspg5	0.397149		-0.264225
S:386,	Dlg3	0.397349		-0.0382475
T:491,S:493,T:498,	Gsr	0.397453		-0.0668958
S:976,	Kif1a	0.398495		-0.0288738
Y:175,	Otud5	0.398508		-0.0963758
S:453,	Tpr	0.398636		-0.0483695
S:11,S:15,	Rnmt	0.398702		-0.0501059
S:394,	Hdac2	0.399447		-0.127029
S:243,	Hgs	0.399569		-0.0624353
S:131,	Dhx9	0.399866		-0.0785261
S:927,	Rims1	0.39987		-0.11459
T:1275,	Adcy9	0.399903		-0.0889405
S:307,	Dclk1	0.400288		-0.106387
T:687,S:688,	Add2	0.400295		-0.0603524
S:113,	Ptges3	0.40071		-0.0393437
S:82,	Aida	0.400752		-0.0927075
S:775,	Tspoap1	0.401029		-0.147072
Y:33,	Map6d1	0.401293		-0.104893
S:151,	Mff	0.401323		-0.10871
S:494,	Mapt	0.401821		-0.0642334
S:445,	Fam171a2	0.402225		-0.212674
S:1290,	Bltp1	0.40232		-0.120603
S:195,	Ndfip2	0.402341		-0.0542859
S:1382,	Map1b	0.402806		-0.0492181
S:822,	Abl2	0.402825		-0.265476
S:518,	Scaf1	0.402841		-0.0777484
T:1202,M:1209,	Map1b	0.402921		-0.102491
S:1645,	Arfgef3	0.403049		-0.0376481
S:275,	Kiaa0513	0.403437		-0.0621065
M:65,T:67,	Ilf3	0.40352		-0.423753
S:3511,M:3522,	Mycbp2	0.403703		-0.193866
S:190,	Osbpl6	0.403804		-0.114976
S:11,	Dck	0.40388		-0.0287641
S:322,	Fam131b	0.404023		-0.115212
S:1173,	Afdn	0.404051		-0.0865895
T:685,	Nhsl2	0.404817		-0.147616
T:375,T:382,S:384,	Camk1d	0.405348		-0.11047
S:797,	Elac2	0.406041		-0.0503765
S:793,	Kndc1	0.406504		-0.0765122
T:1831,	Pclo	0.406772		-0.0499345
S:56,	Kcnip4	0.406776		-0.0811113
S:1276,	Carmil2	0.407118		-0.142551
T:193,	Plcd1	0.407366		-0.128801
Y:861,	Rtn4	0.407373		-0.124512
S:88,M:96,	Ppp1r2	0.407491		-0.0997525
S:728,	Kcnma1	0.407741		-0.0950829
S:608,	Dlgap4	0.40782		-0.0698072
S:1852,	Arfgef3	0.407877		-0.0553397
S:1980,	Pcnx3	0.407889		-0.0847687
S:768,	Tmem63c	0.407981		-0.115878
M:1187,S:1196,	Ube2o	0.408021		-0.0768663
M:1636,T:1640,	Pclo	0.408178		-0.139383
T:658,	Map4	0.408784		-0.108993
T:507,	Dpysl3	0.40879		-0.0524739
S:6,	Dclk2	0.409186		-0.259999
S:737,M:739,	Cacna1e	0.40937		-0.0246416
S:502,	Slc1a4	0.409517		-0.02435
S:2824,	Ank2	0.409666		-0.062095
S:1259,	Caskin1	0.409689		-0.0500954
M:415,S:429,	Tp53bp1	0.409794		-0.0521678
S:173,	Smpd3	0.409916		-0.0854331
T:404,	Cbx6	0.409989		-0.153385
S:136,	Sowahb	0.410495		-0.149967
S:120,	Rcsd1	0.411198		-0.0819374
S:390,	Runx1t1	0.411309		-0.0564152
T:470,	Jakmip1	0.412348		-0.105318
S:643,	Champ1	0.412447		-0.0561289
T:95,	Gap43	0.412904		-0.0346016
S:364,	Oga	0.413121		-0.120742
S:794,	Sh3pxd2a	0.413508		-0.231579
S:378,	Epb41l1	0.413601		-0.0472044
S:1013,	Map1b	0.413816		-0.157606
S:1155,	Atp2b2	0.413839		-0.0945297
S:2637,	Map1a	0.41386		-0.0941364
S:833,	Magi3	0.413865		-0.0654088
S:311,	Spindoc	0.4145		-0.0305229
S:424,	Brsk2	0.41456		-0.0140723
M:615,S:637,	Atxn2l	0.414877		-0.098591
S:1204,M:1209,	Map1b	0.415017		-0.0572523
S:50,S:51,	Arhgap1	0.416278		-0.0670336
S:476,	Arhgef28	0.416717		-0.122013
S:1302,	Prrc2a	0.41695		-0.181312
M:260,S:267,	Acss2	0.41721		-0.0611385
T:969,	Mical2	0.41766		-0.0479246
S:103,	Mindy1	0.417754		-0.0533613
S:540,	Gigyf1	0.417825		-0.0969745
S:74,	Efhd2	0.418043		-0.226738
S:624,	Snap91	0.418074		-0.224935
S:211,	Akr1a1	0.418643		-0.0868872
S:30,	Vamp4	0.41868		-0.024846
S:125,M:137,	Nap1l4	0.419002		-0.119486
S:245,	Tmx1	0.419272		-0.0525678
S:411,	Ppp1r12c	0.419684		-0.101827
S:326,	Foxo1	0.419801		-0.0954777
S:391,M:394,	Map2k4	0.420006		-0.19593
M:1375,S:1382,	Map1b	0.420072		-0.0478567
S:256,	Ctnna2	0.420113		-0.0465623
S:156,	Rprd1a	0.420296		-0.0455259
S:325,	Rasip1	0.420436		-0.160229
T:234,	Ermn	0.420569		-0.114405
S:231,	Ndel1	0.420587		-0.0356654
S:641,	Caskin1	0.420618		-0.101146
S:230,	Slc16a1	0.420671		-0.209251
S:422,S:423,	Ptprn2	0.420794		-0.0496451
S:661,S:662,	C2cd5	0.420976		-0.0350193
S:575,	Uba2	0.421006		-0.0544547
S:306,	Nipbl	0.421052		-0.0884026
T:490,	Cttnbp2nl	0.421544		-0.0320405
T:442,	Cc2d1a	0.421788		-0.0750009
M:273,S:275,	Kiaa0513	0.42196		-0.12206
S:1157,	Med1	0.422246		-0.171484
S:601,	Sfswap	0.422594		-0.0880111
S:1705,	Mia3	0.422655		-0.148614
S:608,	Map2	0.423022		-0.0406798
S:119,	Pitpnc1	0.423111		-0.039512
S:358,	Caskin1	0.423137		-0.0641736
S:1019,	Igsf3	0.423143		-0.0930177
S:446,	Htatsf1	0.423276		-0.171204
T:2268,	Srrm2	0.423811		-0.174986
M:590,S:600,	Slc6a7	0.424473		-0.0583044
T:1781,	Map2	0.424498		-0.117118
S:596,S:597,	Rtn3	0.424507		-0.14398
Y:459,	Hycc2	0.424584		-0.106521
[truncated: 2,381 more rows]

## Sheet: up
			HT/WT
			P-value	FC	log2FC
S:694,	Q4ACU6	Shank3	0.0152598	3.48557	1.8014
T:761,	Q2PFD7	Psd3	0.0220979	2.68876	1.42694
T:2562,	B1AY13	Usp24	0.00141587	2.59243	1.3743
S:1375,	P33173	Kif1a	0.00705025	2.54246	1.34622
S:41,	Q64010	Crk	0.00576548	2.46698	1.30274
S:255,	P42669	Pura	0.0172826	2.45285	1.29446
S:586,	Q80Z38	Shank2	0.0296667	2.40408	1.26548
T:940,	Q08460	Kcnma1	0.00539418	2.31148	1.20882
S:465,	Q01065	Pde1b	0.000689817	2.28035	1.18925
S:856,	Q9QXL2	Kif21a	0.0220667	2.25369	1.17229
T:651,	Q3UHJ0	Aak1	0.00207188	2.25368	1.17229
S:117,	Q9D0F9	Pgm1	0.00148195	2.22097	1.15119
Y:35,	Q921Q7	Rin1	0.0201219	2.2136	1.14639
T:304,	Q9WV69	Dmtn	0.000128966	2.15963	1.11079
S:778,	Q80T41	Gabbr2	0.0249356	2.1339	1.09349
S:137,	O08547	Sec22b	0.0176738	2.10069	1.07086
S:422,	Q62108	Dlg4	0.000544131	2.04528	1.0323
T:2595,	O88737	Bsn	0.0112771	1.99727	0.998026
S:340,	Q921Q7	Rin1	0.0146034	1.94036	0.956327
S:743,	Q6ZQ58	Larp1	0.00182584	1.93748	0.954184
T:551,	Q02248	Ctnnb1	0.000307085	1.93651	0.953462
S:470,	Q9WV92	Epb41l3	0.00087267	1.93168	0.949859
S:678,	E9Q6P5	Ttc7b	0.04974	1.90807	0.932112
S:159,	P18872	Gnao1	0.00461153	1.89496	0.922164
S:333,	Q9WV69	Dmtn	0.0093089	1.88336	0.913306
S:857,	Q9QXL2	Kif21a	0.0384569	1.87145	0.904156
S:245,	Q80XA6	Reps2	0.038403	1.86234	0.897118
S:607,	Q69ZH9	Arhgap23	0.0133509	1.85103	0.888326
S:4393,	Q9QXS1	Plec	5.27855e-05	1.81232	0.857835
S:98,	Q9QWI6	Srcin1	0.0471656	1.79764	0.846102
S:343,	P15105	Glul	0.0159966	1.77884	0.830937
S:367,	Q3UHL1	Camkv	0.0341735	1.77033	0.824019
S:1073,	Q8K4P8	Hecw1	0.0241336	1.76443	0.8192
S:1392,	Q80TE7	Lrrc7	0.00818198	1.75995	0.815535
S:923,	Q80TM6	R3hdm2	0.0243059	1.75834	0.814217
S:551,	Q6P4S6	Sik3	0.0187786	1.74554	0.803672
Y:1396,	Q80TE7	Lrrc7	0.0306565	1.74252	0.801173
S:107,	Q6PAM0	Prkab2	0.0124173	1.73955	0.798715
S:1029,	O89032	Sh3pxd2a	0.0055143	1.73066	0.791324
S:195,	Q80TE4	Sipa1l2	0.00339918	1.73033	0.791043
S:2815,	E9Q8I9	Fry	0.034989	1.72959	0.790429
S:45,	Q91ZZ3	Sncb	0.0248343	1.72918	0.79009
S:446,	Q68FH0	Pkp4	0.0482648	1.72906	0.789987
S:552,	Q9Z0V2	Kcnd2	8.81779e-05	1.72697	0.788245
T:41,	O70439	Stx7	6.10196e-05	1.71567	0.778769
S:31,	Q8C8R3	Ank2	0.000219089	1.71078	0.774655
S:289,	Q8R3Q2	Ppp6r2	0.00400698	1.70263	0.767763
T:924,	Q80TM6	R3hdm2	0.0344141	1.69846	0.764226
Y:2028,	O88737	Bsn	0.0258802	1.69365	0.760132
S:341,	Q921Q7	Rin1	0.00970274	1.69356	0.760063
S:438,	Q61584	Fxr1	0.00292187	1.68775	0.755103
T:331,	O89084	Pde4a	0.036092	1.67107	0.740773
Y:2044,	O88737	Bsn	0.0327221	1.66112	0.73216
S:203,	Q922J3	Clip1	0.00452451	1.65757	0.729066
S:47,	Q3TY60	Fam131b	0.0356485	1.65063	0.723014
S:89,	Q8C8R3	Ank2	0.0173658	1.64918	0.721752
T:270,	O35954	Pitpnm1	0.00944227	1.64661	0.719499
S:885,	Q60875	Arhgef2	0.00863724	1.63359	0.708043
T:1061,	Q08460	Kcnma1	0.023719	1.61863	0.694772
T:615,	Q6PGE7	Slc6a7	0.0477736	1.60783	0.685111
S:347,	P28028	Braf	0.000778345	1.59803	0.676291
S:1159,M:1160,	Q80TE7	Lrrc7	0.0201767	1.59388	0.672543
S:215,	Q9ERR1	Ndel1	0.0316579	1.59323	0.671956
S:279,	Q9Z2I9	Sucla2	0.0433745	1.58287	0.662542
S:682,	Q3U5C7	Prickle1	0.00706747	1.55257	0.634657
S:677,	E9Q6P5	Ttc7b	0.0366843	1.54252	0.625285
S:102,	Q8CGV2	Tph2	9.50251e-06	1.54059	0.623488
T:495,	Q8K4G5	Ablim1	0.0006464	1.53808	0.621127
T:79,	P26645	Marcks	0.0135475	1.53625	0.619415
S:542,	P43006	Slc1a2	0.0220598	1.52691	0.610614
S:2578,	O88737	Bsn	0.0144094	1.51849	0.602641
T:559,	Q5GH64	Xkr7	0.00311745	1.51598	0.600247
Y:444,	O54829	Rgs7	0.0107729	1.50073	0.585669
T:287,	Q9CWZ7	Napg	0.00292439	1.49804	0.583079
S:1685,	Q6P5U7	Nwd2	0.00919132	1.49698	0.582059
T:42,	Q64010	Crk	0.00042474	1.49202	0.577269
S:124,	Q80U78	Pum1	0.0075175	1.48061	0.566193
T:141,T:145,	Q9Z0P4	Palm	0.0401563	1.4789	0.564529
S:33,	Q6PH08	Erc2	0.0197233	1.47273	0.55849
M:496,S:497,	Q9ES28	Arhgef7	0.0244531	1.47225	0.558021
T:380,	Q8CCJ4	Amer2	0.0288728	1.46688	0.552753
T:54,	Q6PIC6	Atp1a3	0.0332157	1.46641	0.552292
S:147,	P61967	Ap1s1	0.0112356	1.46572	0.551606
S:201,	P04370	Mbp	0.0140853	1.46101	0.546968
T:551,M:553,	Q02248	Ctnnb1	0.00131078	1.45196	0.538
S:32,	O35382	Exoc4	0.0224225	1.45038	0.53643
S:1148,	Q5DU25	Iqsec2	0.00269637	1.43995	0.526018
S:271,	Q8K341	Atat1	0.0067832	1.43335	0.519391
T:672,	Q3UHJ0	Aak1	0.00933022	1.41641	0.502235
S:664,	O55201	Supt5h	0.0500326	1.41567	0.501487
S:507,	O08599	Stxbp1	0.0020995	1.40957	0.495253
S:25,	Q3TGW2	Eepd1	0.0373127	1.40275	0.488262
T:28,S:29,	P70704	Atp8a1	0.0145574	1.40219	0.487682
S:211,	Q569Z6	Thrap3	0.0339421	1.40165	0.487124
S:992,	Q7TQG1	Plekha6	0.0426188	1.40112	0.486581
M:206,S:215,	Q9ERR1	Ndel1	0.020188	1.3905	0.475601
S:1032,	O89032	Sh3pxd2a	0.0109543	1.38817	0.473187
T:433,	Q8VD37	Sgip1	0.0161468	1.38275	0.467536
T:915,	B1AZP2	Dlgap4	0.00463361	1.38272	0.467513
S:171,	D3YVF0	Akap5	0.0349861	1.38261	0.467391
S:355,	Q8BR92	Palm2	0.0442484	1.38195	0.466705
T:79,	O70439	Stx7	0.00756154	1.37595	0.46043
T:500,	Q5RJI5	Brsk1	0.012874	1.37534	0.459786
T:459,	Q99LD4	Gps1	0.00130255	1.37312	0.457456
S:499,	Q7TQH0	Atxn2l	0.0294534	1.37305	0.457379
S:410,	Q9DCB4	Arpp21	0.00275	1.36848	0.452579
T:175,	Q9QZQ8	Macroh2a1	0.0052538	1.36635	0.450327
S:856,	Q61290	Cacna1e	0.0309989	1.36527	0.449188
S:136,T:148,	P20357	Map2	0.0117505	1.3638	0.447632
T:501,	Q9D2N4	Dtna	0.0316074	1.36265	0.446417
T:429,	P63328	Ppp3ca	0.0378502	1.36086	0.444522
S:44,	Q6ZPR4	Kcnt1	0.00556437	1.35974	0.44333
S:348,	P28028	Braf	0.00249762	1.35823	0.44173
S:313,	Q8K3X4	Irf2bpl	0.00277325	1.35703	0.440449
T:438,T:446,	Q3UHL1	Camkv	0.0338564	1.35673	0.440133
S:143,	P97492	Rgs14	0.0218157	1.35672	0.440125
S:977,	B1AZP2	Dlgap4	0.00240638	1.35462	0.437889
S:34,	Q7TQD2	Tppp	0.0287895	1.35275	0.435896
T:540,	Q61316	Hspa4	0.0329223	1.34915	0.432051
T:36,S:40,	Q91XV3	Basp1	0.0262839	1.34503	0.427637
S:25,T:28,	P70704	Atp8a1	0.0240833	1.34021	0.422455
S:17,	P60469	Ppfia3	0.00619817	1.33407	0.415837
S:244,	Q9Z0P4	Palm	0.0351019	1.32721	0.408397
S:551,	Q6P4S6	Sik3	0.0368187	1.32425	0.405171
S:1178,	Q810U4	Nrcam	0.0201366	1.32142	0.402094
S:109,	Q3UHE1	Pitpnm3	0.0003245	1.31867	0.399087
S:174,	Q8C3W1	0	0.00984188	1.31776	0.398086
S:233,	P62259	Ywhae	0.00599134	1.31765	0.397972
T:661,	O55201	Supt5h	0.0327429	1.3167	0.396926
S:136,T:146,	P20357	Map2	0.00653034	1.31583	0.395973
S:503,	Q69ZX8	Ablim3	0.0367103	1.31252	0.392334
S:1770,	Q3UH66	Wnk2	0.021285	1.30771	0.387042
M:509,S:512,	P56564	Slc1a3	0.0190147	1.30515	0.384218
S:234,	Q8K031	Stard8	0.0225207	1.30473	0.38375
S:383,	Q69Z98	Brsk2	0.00500546	1.30444	0.383434
S:441,	Q7TQG1	Plekha6	0.0229727	1.30376	0.382681
T:286,	Q8BUV3	Gphn	0.00675177	1.29955	0.378008
S:293,	Q8C729	Hycc2	0.0149437	1.29831	0.376632
S:1151,	Q5DU25	Iqsec2	0.031277	1.29795	0.376235
T:201,	Q8R001	Mapre2	0.00638644	1.29785	0.376129
S:1048,	Q6PGL7	Washc2	0.0187762	1.29741	0.375637
S:3758,	Q7TMY8	Huwe1	0.0300816	1.29681	0.374966
S:973,	Q9D415	Dlgap1	0.0315139	1.29663	0.374763
T:319,S:321,	Q8K0T0	Rtn1	0.0167479	1.29582	0.373861
S:67,	Q9D4F2	Plpp6	0.00309551	1.29414	0.371998
S:23,	F8VPU2	Farp1	0.000234936	1.29069	0.368144
S:386,	Q7TME0	Plppr4	0.0245004	1.28687	0.363872
S:693,	Q3UNH4	Gprin1	0.0271792	1.28634	0.363267
S:100,	Q6R891	Ppp1r9b	0.00574498	1.28438	0.361069
T:36,Y:46,	Q8BG39	Sv2b	0.0163728	1.28267	0.359148
S:123,	Q3UYC0	Ppm1h	0.016753	1.28197	0.358357
S:204,	O89084	Pde4a	0.0302311	1.27908	0.355111
T:141,T:145,	Q9Z0P4	Palm	0.04123	1.27746	0.353276
Y:313,	P23242	Gja1	0.0157273	1.27074	0.345672
S:352,	Q8CH72	Trim32	0.0354918	1.2706	0.345507
S:353,T:358,	Q9QYC0	Add1	0.00767286	1.26857	0.343206
T:215,	O08576	Rundc3a	0.0344273	1.26835	0.342957
S:2303,	P97445	Cacna1a	0.00189789	1.26689	0.341287
T:518,	Q9WV92	Epb41l3	0.0152667	1.26609	0.340376
S:783,	O55017	Cacna1b	0.0261768	1.26562	0.339842
S:21,	P05480	Src	0.0238073	1.26238	0.336144
S:63,	Q8BYI8	Fam234b	0.0435591	1.25853	0.33174
M:231,S:239,	Q7TN29	Smap2	0.0181257	1.25848	0.331686
T:29,	Q61290	Cacna1e	0.00202733	1.25843	0.331619
S:111,	Q08274	Dmwd	0.0432045	1.25832	0.331504
S:714,	Q3UNH4	Gprin1	0.00415259	1.25582	0.328632
S:45,	Q8BGU5	Ccny	0.00596868	1.25481	0.327464
S:342,	Q8C6M1	Usp20	0.0276039	1.25452	0.327134
T:19,	P48678	Lmna	0.0493808	1.24731	0.318817
S:760,	Q6NS60	Fbxo41	0.0374242	1.2469	0.318349
T:150,	Q8K310	Matr3	0.0391242	1.24565	0.316897
S:853,	P97772	Grm1	0.0303582	1.24434	0.315379
T:294,	Q5SSL4	Abr	0.00221963	1.24363	0.314558
S:364,	P30873	Sstr1	0.00788666	1.24218	0.312868
S:485,	Q68EF6	Begain	0.0141027	1.24165	0.312258
Y:49,	Q5SSL4	Abr	0.00206017	1.23892	0.309082
S:1228,	Q7TMB8	Cyfip1	0.00822979	1.23854	0.308639
S:292,	Q8BZN6	Dock10	0.0201937	1.23834	0.308402
S:454,	Q99LD4	Gps1	0.0230993	1.23809	0.308111
T:479,	Q99JG2	Gpr37l1	0.0429903	1.23808	0.308102
S:41,	P43274	H1-4	0.0340448	1.23646	0.306212
S:471,	Q3UGY8	Arfgef3	0.0166479	1.2362	0.305917
S:438,	Q69ZW3	Ehbp1	0.0448963	1.23529	0.304846
S:261,	Q9CYT6	Cap2	0.047011	1.23482	0.304304
T:358,	Q9QYC0	Add1	0.00223466	1.23468	0.304134
T:482,	Q62108	Dlg4	0.0124197	1.23304	0.302218
T:107,	Q8C015	Pak5	0.0103273	1.23287	0.302026
S:768,	B1AZP2	Dlgap4	0.0373742	1.23172	0.300672
S:1074,	Q9EP53	Tsc1	0.0215891	1.23084	0.299641
Y:537,	P43006	Slc1a2	0.0342169	1.22906	0.297553
S:869,	P97412	Lyst	0.00614869	1.2283	0.296661
S:43,	P04370	Mbp	0.0498512	1.22495	0.292721
T:272,	Q8R4R6	Nup35	0.0259729	1.22474	0.292478
S:711,	Q2WF71	Lrfn1	0.0429435	1.22383	0.291408
S:1190,	Q9QYR6	Map1a	0.0401354	1.22358	0.291112
S:555,	O70161	Pip5k1c	0.00402283	1.2234	0.290894
S:295,	Q66L44	Cbarp	0.0247692	1.22221	0.289493
S:351,	Q3U1F9	Pag1	0.000758783	1.2218	0.289005
S:921,	Q3UHD9	Agap2	0.024453	1.22093	0.287984
S:1576,	Q69ZR2	Hectd1	0.00625051	1.22074	0.287751
S:81,	Q3UJU9	Rmdn3	0.04822	1.2199	0.286768
S:32,	B9EJ86	Osbpl8	0.0235056	1.21958	0.286387
S:198,	Q8K019	Bclaf1	0.000904166	1.21912	0.285846
T:540,	Q61316	Hspa4	0.0133368	1.21771	0.284165
S:326,	Q8BGU5	Ccny	0.0104975	1.21739	0.283794
S:108,	Q9R078	Prkab1	0.0144045	1.21694	0.283259
S:83,	Q3UJU9	Rmdn3	0.0293	1.21646	0.282687
S:1062,	Q9QWY8	Asap1	0.00594657	1.21615	0.282319
T:575,	Q3UNH4	Gprin1	0.0495079	1.21578	0.281879
T:304,	Q64012	Raly	0.0171315	1.21503	0.280997
S:424,S:428,	Q9ESN6	Trim2	0.028104	1.21503	0.280986
S:290,	Q66L44	Cbarp	0.0214368	1.21486	0.28079
S:558,	Q9Z0R4	Itsn1	0.0196261	1.21417	0.279971
M:231,S:239,	Q7TN29	Smap2	0.0362262	1.21088	0.27606
S:46,	Q02053	Uba1	0.000273379	1.21064	0.275773
S:696,	Q80Y24	Prickle2	0.0356634	1.20987	0.274855
S:260,	Q8R0S2	Iqsec1	0.0101194	1.20879	0.273559
T:3854,	Q8C8R3	Ank2	0.0457315	1.20834	0.273024
S:1785,	Q8CJ19	Mical3	0.0235066	1.20685	0.271249
T:35,	P43274	H1-4	0.00343296	1.20432	0.268218

## Sheet: rescued up
				HT/WT			HL/WT
			log10 p	p value	FC	log2FC	P-value	log2FC	FC
Y:35,	Q921Q7	Rin1	1.69633	0.0201219	2.2136	1.14639	0.207741	0.518134	1.4321
T:2595,	O88737	Bsn	1.9478	0.0112771	1.99727	0.998026	0.900376	0.0669271	1.04748
S:367,	Q3UHL1	Camkv	1.46631	0.0341735	1.77033	0.824019	0.0553932	0.771589	1.70715
S:279,	Q9Z2I9	Sucla2	1.36277	0.0433745	1.58287	0.662542	0.105374	0.464165	1.37952
T:79,	P26645	Marcks	1.86814	0.0135475	1.53625	0.619415	0.256579	0.319478	1.24788
T:141,T:145,	Q9Z0P4	Palm	1.39625	0.0401563	1.4789	0.564529	0.0725959	0.445314	1.36161
T:380,	Q8CCJ4	Amer2	1.53951	0.0288728	1.46688	0.552753	0.235966	0.443771	1.36015
S:147,	P61967	Ap1s1	1.9494	0.0112356	1.46572	0.551606	0.870966	0.0466453	1.03286
S:211,	Q569Z6	Thrap3	1.46926	0.0339421	1.40165	0.487124	0.0627077	0.715377	1.64191
S:171,	D3YVF0	Akap5	1.4561	0.0349861	1.38261	0.467391	0.167857	0.290755	1.22328
S:355,	Q8BR92	Palm2	1.3541	0.0442484	1.38195	0.466705	0.104474	0.430442	1.34765
S:499,	Q7TQH0	Atxn2l	1.53086	0.0294534	1.37305	0.457379	0.276624	0.188627	1.13968
T:429,	P63328	Ppp3ca	1.42193	0.0378502	1.36086	0.444522	0.09884	0.468399	1.38357
T:438,T:446,	Q3UHL1	Camkv	1.47036	0.0338564	1.35673	0.440133	0.128711	0.256415	1.19451
S:34,	Q7TQD2	Tppp	1.54077	0.0287895	1.35275	0.435896	0.482951	-0.155295	0.897949
T:540,	Q61316	Hspa4	1.48251	0.0329223	1.34915	0.432051	0.0665367	0.345143	1.27028
S:244,	Q9Z0P4	Palm	1.45467	0.0351019	1.32721	0.408397	0.0713723	0.310706	1.24031
S:551,	Q6P4S6	Sik3	1.43393	0.0368187	1.32425	0.405171	0.0841351	0.316151	1.245
S:1178,	Q810U4	Nrcam	1.69601	0.0201366	1.32142	0.402094	0.0699663	0.335187	1.26154
T:661,	O55201	Supt5h	1.48488	0.0327429	1.3167	0.396926	0.183425	0.200705	1.14926
S:383,	Q69Z98	Brsk2	2.30056	0.00500546	1.30444	0.383434	0.140991	0.307399	1.23747
T:201,	Q8R001	Mapre2	2.19474	0.00638644	1.29785	0.376129	0.839928	0.0299824	1.021
T:36,Y:46,	Q8BG39	Sv2b	1.78588	0.0163728	1.28267	0.359148	0.788992	-0.0258726	0.982226
S:204,	O89084	Pde4a	1.51955	0.0302311	1.27908	0.355111	0.424003	0.160615	1.11776
T:141,T:145,	Q9Z0P4	Palm	1.38479	0.04123	1.27746	0.353276	0.094892	0.261404	1.19864
S:352,	Q8CH72	Trim32	1.44987	0.0354918	1.2706	0.345507	0.0770222	0.275446	1.21037
S:21,	P05480	Src	1.62329	0.0238073	1.26238	0.336144	0.0739666	0.304113	1.23466
T:150,	Q8K310	Matr3	1.40755	0.0391242	1.24565	0.316897	0.0514541	0.34403	1.2693
S:292,	Q8BZN6	Dock10	1.69478	0.0201937	1.23834	0.308402	0.476328	-0.104149	0.930353
S:41,	P43274	H1-4	1.46795	0.0340448	1.23646	0.306212	0.974075	-0.00339019	0.997653
S:261,	Q9CYT6	Cap2	1.3278	0.047011	1.23482	0.304304	0.764788	0.0407001	1.02861
S:768,	B1AZP2	Dlgap4	1.42743	0.0373742	1.23172	0.300672	0.122356	0.259734	1.19726
S:869,	P97412	Lyst	2.21122	0.00614869	1.2283	0.296661	0.164671	0.124825	1.09038
S:43,	P04370	Mbp	1.30232	0.0498512	1.22495	0.292721	0.417192	0.126079	1.09132
S:711,	Q2WF71	Lrfn1	1.3671	0.0429435	1.22383	0.291408	0.0643507	0.254271	1.19273
S:1190,	Q9QYR6	Map1a	1.39647	0.0401354	1.22358	0.291112	0.693901	0.0614558	1.04352
S:921,	Q3UHD9	Agap2	1.61167	0.024453	1.22093	0.287984	0.0653301	0.310025	1.23973
S:81,	Q3UJU9	Rmdn3	1.31677	0.04822	1.2199	0.286768	0.0739357	0.239544	1.18062
T:575,	Q3UNH4	Gprin1	1.30533	0.0495079	1.21578	0.281879	0.0753181	0.286193	1.21942
T:304,	Q64012	Raly	1.76621	0.0171315	1.21503	0.280997	0.138876	0.183576	1.1357
T:35,	P43274	H1-4	2.46433	0.00343296	1.20432	0.268218	0.580243	-0.0295709	0.979712

## Sheet: rescued down
				HT/WT			HL/WT
			log10 p	p value	FC	log2FC	P-value	log2FC	FC
S:647,	Q8C1B1	Camsap2	1.92676	0.0118369	-1.59552	-0.674024	0.140932	-0.389085	-1.30956
M:376,S:385,	Q9QXS6	Dbn1	1.32596	0.0472105	-1.48747	-0.572857	0.116546	-0.438196	-1.35491
T:525,	O35927	Ctnnd2	1.64191	0.0228081	-1.46545	-0.551344	0.121429	-0.319832	-1.24819
S:1693,	Q8BI84	Mia3	1.60834	0.0246411	-1.39652	-0.481831	0.562101	-0.120605	-1.08719
S:841,	P39447	Tjp1	1.47352	0.0336112	-1.39117	-0.476301	0.197591	-0.304611	-1.23509
S:222,	P62956	Cacng7	2.16787	0.00679403	-1.36595	-0.449907	0.0578715	-0.309734	-1.23948
S:468,	P15388	Kcnc1	1.38834	0.0408936	-1.36001	-0.443618	0.726181	0.0900317	-1.06439
S:1221,	P20357	Map2	2.30233	0.00498501	-1.31203	-0.391804	0.120847	-0.298594	-1.22994
S:70,	Q99PU5	Acsbg1	1.33768	0.0459542	-1.29773	-0.375985	0.359491	-0.168464	-1.12386
S:1183,S:1186,	P14873	Map1b	1.39694	0.0400923	-1.29719	-0.375386	0.15413	-0.224979	-1.16876
S:551,	P08553	Nefm	1.82887	0.0148296	-1.28096	-0.357227	0.157877	-0.331155	-1.25802
S:304,	Q6PD21	Shb	1.41299	0.0386375	-1.2702	-0.345052	0.14186	-0.264053	-1.20085
T:104,	Q3U3E2	Fam117b	1.39148	0.0405991	-1.26873	-0.343383	0.293345	-0.140624	-1.10238
S:380,	Q9Z0U1	Tjp2	1.72829	0.0186944	-1.25689	-0.329861	0.776435	-0.0422217	-1.0297
T:96,	P27546	Map4	2.68004	0.00208908	-1.25381	-0.326323	0.121748	-0.158778	-1.11634
S:1965,	Q3TLH4	Prrc2c	1.7426	0.0180884	-1.24485	-0.31597	0.799247	0.0202419	-1.01413
S:227,	Q61036	Pak3	1.54597	0.0284469	-1.2407	-0.311154	0.315679	-0.106607	-1.07669
T:330,S:332,	Q9QYG0	Ndrg2	1.75168	0.017714	-1.2402	-0.310577	0.279243	-0.149093	-1.10887
S:1128,	E9PYL2	Prr12	1.89364	0.0127751	-1.23628	-0.306003	0.0917927	-0.144901	-1.10565
S:207,	B1AZP2	Dlgap4	1.34174	0.0455258	-1.23458	-0.304023	0.0743338	-0.155847	-1.11408
S:1013,	P14873	Map1b	1.79181	0.0161505	-1.22963	-0.298229	0.221786	-0.14208	-1.1035
S:428,	Q71LX4	Tln2	1.63655	0.0230913	-1.22921	-0.297736	0.27308	-0.126764	-1.09184
S:757,	Q505G8	Znf827	1.41341	0.0386007	-1.22658	-0.294646	0.463321	-0.0662071	-1.04696
S:357,	Q80YV2	Zc3hc1	1.50002	0.0316212	-1.22348	-0.290989	0.257961	-0.115391	-1.08327
S:284,	Q80WT5	Aftph	1.93701	0.0115608	-1.22174	-0.288931	0.653436	-0.0609676	-1.04317
S:124,	Q920N2	Hlcs	2.0646	0.00861792	-1.2217	-0.288885	0.223379	-0.130195	-1.09444
S:1209,	Q80TH2	Erbin	1.69536	0.0201668	-1.22072	-0.287737	0.280713	-0.185524	-1.13723
S:392,	Q571K4	Tab3	1.35514	0.0441428	-1.21728	-0.28366	0.368554	-0.133811	-1.09719
T:640,	Q9EP53	Tsc1	1.74406	0.0180276	-1.21666	-0.282929	0.442834	-0.0772451	-1.055
S:508,	Q14B80	Kcnc2	2.30775	0.00492324	-1.2108	-0.275964	0.356527	-0.0914224	-1.06542
S:223,	Q9JM96	Cdc42ep4	3.02519	0.000943659	-1.20918	-0.27403	0.111123	-0.249182	-1.18853
S:1408,M:1409,	Q80ZF8	Adgrb3	1.85574	0.0139398	-1.20839	-0.27309	0.254489	-0.0914315	-1.06543
T:625,	P70399	Tp53bp1	1.54153	0.028739	-1.2062	-0.270471	0.241186	-0.126299	-1.09149
S:3545,S:3549,	Q9QYX7	Pclo	1.52241	0.0300326	-1.20557	-0.269714	0.242336	-0.156488	-1.11457
S:408,	P42859	Htt	1.32066	0.0477898	-1.20522	-0.269293	0.104364	-0.427876	-1.34525
S:84,S:87,	P18608	Hmgn1	2.49222	0.00321943	-1.20514	-0.269196	0.0534053	-0.264191	-1.20096
T:89,	Q8BFW6	Entpd3	1.40027	0.0397859	-1.20508	-0.269129	0.580981	-0.0710639	-1.05049
