# Supplementary material for: Lithium normalizes ASD-related neuronal, synaptic, and behavioral phenotypes in DYRK1A-knockin mice
Source: Mol Psychiatry. 2024 Dec 5;30(6):2584–96. doi: 10.1038/s41380-024-02865-2 (PMC12092274; doi:10.1038/s41380-024-02865-2)
Supplement: Supplementary file 8 — Supplementary Table 7 [file 41380_2024_2865_MOESM8_ESM.xls]

## Sheet: Fold Change by Protein Type
			Normalized Log2 Ratio	Normalized Fold Change
Gene Name	p value	Site	KO : WT	KO : WT	p value
Pacsin1;Pacsin2	0.581118		0.822003	1.76786	0.581118
Rictor;Rictor	0.00327435	1319;1167	-0.847518	-1.7994	0.00327435
Tjp2	0.00352234	§186	-0.931885	-1.90777	0.00352234
Baiap2;Baiap2;Baiap2;Baiap2	0.000591672	§367;367;367;327	-0.95289	-1.93575	0.000591672
Bad	0.20732	§108	-1.13678	-2.1989	0.20732
Bad	0.136569	§111	-2.1151	-4.33221	0.136569
Bag3	0.583049		0.809947	1.75315	0.583049
Bnip3l	0.138629	§167	1.13668	2.19874	0.138629
Ccny;Ccny	0.300115		0.831883	1.78001	0.300115
Marcksl1	0.0522134	§101, §104	-0.922132	-1.89491	0.0522134
Pcna	0.260248		0.813123	1.75701	0.260248
Htt;Htt	0.399156	§1159;1159	-1.02151	-2.03004	0.399156
Map1b	0.0743066	§1255, §1257, §1265	-1.39149	-2.62349	0.0743066
Map1b	0.0743066	§1255, §1260, §1265	-1.39149	-2.62349	0.0743066
Map1b	0.167665	§1391, §1395, §1401	-1.05182	-2.07315	0.167665
Map1b	0.167665	§1391, §1395, §1403	-1.05182	-2.07315	0.167665
Map1b	0.0277641	§1911	-1.22055	-2.33036	0.0277641
Map1b	0.00881823	§1911, §1915	-1.55753	-2.94348	0.00881823
Map1b	0.00881823	§1911, 1917	-1.55753	-2.94348	0.00881823
Map1b	0.0277641	§1915	-1.22055	-2.33036	0.0277641
Map2	0.258237	§130	1.08684	2.12409	0.258237
Map2	0.258237	§140	1.08684	2.12409	0.258237
Mapt;Mapt;Mapt;Mapt;Mapt;Mapt	0.000399878	§688, §692, §695;385, 389, 392;296, 300, 303;296, 300, 303;327, 331, 334;305, 309, 312	-1.19954	-2.29667	0.000399878
Mapt;Mapt;Mapt;Mapt;Mapt;Mapt	0.000399878	§688, §692, §696;385, 389, 393;296, 300, 304;296, 300, 304;327, 331, 335;305, 309, 313	-1.19954	-2.29667	0.000399878
Mapt;Mapt;Mapt;Mapt;Mapt;Mapt	0.254487	§692, §695;389, 392;300, 303;300, 303;331, 334;309, 312	1.31607	2.48986	0.254487
Srgap1;Srgap3	0.0674564		-0.93948	-1.91784	0.0674564
Syngap1	0.081968	§892, §895	1.26731	2.40713	0.081968
Syngap1	0.00265575	§907	1.00547	2.0076	0.00265575
Gripap1	0.13078	636	-1.15053	-2.21996	0.13078
Map2k1;Map2k2	0.0591919	§218;222	-0.825213	-1.7718	0.0591919
Map2k1;Map2k2	0.0591919	§222;226	-0.825213	-1.7718	0.0591919
Ppp1r1b;Ppp1r1b	0.149772		-0.983991	-1.97793	0.149772
Ptpre;Ptpre;Ptpre	0.0736989	§695;§638;611	-1.41585	-2.66817	0.0736989
Aak1;Aak1	0.0386427	§14;§14	-2.05638	-4.15943	0.0386427
Akt1	0.0268393	§473	-0.831988	-1.78014	0.0268393
Akt1;Akt2	0.119328	305;§306	-2.12377	-4.35833	0.119328
Akt1;Akt2	0.119328	308;§309	-2.12377	-4.35833	0.119328
Akt1;Akt2	0.119328	312;§313	-2.12377	-4.35833	0.119328
Akt2	0.00630793	§474	-1.02539	-2.03551	0.00630793
Akt2	0.00630793	§475	-1.02539	-2.03551	0.00630793
Akt3;Akt3	0.0152805	§305;§305	-0.945684	-1.9261	0.0152805
Akt3;Akt3	0.0152805	§309;§309	-0.945684	-1.9261	0.0152805
Brsk1	0.139229	§508	-0.983452	-1.97719	0.139229
Camk2a;Camk2d;Camk2d;Camk2d;Camk2d	0.00137409		0.9353	1.91229	0.00137409
Camk2b	0.000315761		1.69328	3.23391	0.000315761
Camk2b;Camk2d;Camk2g;Camk2d;Camk2d;Camk2d;Camk2g;Camk2g	0.299888		0.999725	1.99962	0.299888
Cdkl5	0.168819	375	-1.12379	-2.17918	0.168819
Cdkl5	0.0350839	377	-1.17586	-2.25927	0.0350839
Cdkl5	0.0219853		-1.13506	-2.19628	0.0219853
Gsk3b	0.00344676	§21	-0.877545	-1.83725	0.00344676
Mapk3	0.319738	§208	0.822703	1.76872	0.319738
Mark1	0.0118166	§504	-0.986725	-1.98168	0.0118166
Mark4	0.0128264	594	-0.828917	-1.77635	0.0128264
Mtor	0.00716829	§2448, §2454	-1.11113	-2.16015	0.00716829
Mtor	0.0491037	§2449, §2454	-1.3399	-2.53133	0.0491037
Mtor	0.0491037	§2450, §2454	-1.3399	-2.53133	0.0491037
Nuak1	0.048885	212	0.822403	1.76835	0.048885
Nuak1	0.048885	216	0.822403	1.76835	0.048885
Nuak1	0.0400748		-0.839422	-1.78933	0.0400748
Pak1;Pak2;Pak3;Pak3	0.502897		-0.863721	-1.81973	0.502897
Prkaa1;Prkaa2	0.239081		-1.1343	-2.19512	0.239081
Prkcb;Prkcb	0.18033		-0.891757	-1.85543	0.18033
Prkce	0.0598936		0.849057	1.80132	0.0598936
Rps6ka5;Rps6ka5	0.0377744	§375;§375	-0.862142	-1.81774	0.0377744
Smg1	0.333187	§3553	0.840148	1.79023	0.333187
Taok1;Taok2;Taok3;Taok2	0.210453		-0.819603	-1.76492	0.210453
Ulk1	0.018063		0.953646	1.93676	0.018063
Ddr1;Ddr1	0.00470603	§790, §794;753, 757	-1.41312	-2.66312	0.00470603
Fry;Fry	0.150003		0.837354	1.78677	0.150003
Lrp2;Ubr4;Ubr4;Ubr4	0.0681303		-0.864021	-1.8201	0.0681303
Ngfr	0.00204239		-0.869383	-1.82688	0.00204239
Smek1	0.0464894		1.36372	2.57348	0.0464894
Bcas3	0.00351274	§886, 893	-1.02829	-2.03961	0.00351274
Bcas3	0.00351274	889, 894	-1.02829	-2.03961	0.00351274
Crtc1	0.119519	§423	-0.955277	-1.93895	0.119519
Crtc1	0.119519	421	-0.955277	-1.93895	0.119519
Ctnnb1	0.0614218		-0.909545	-1.87845	0.0614218
Ctnnb1	0.00408592		0.895622	1.86041	0.00408592
Eif4ebp1	0.0123869		-0.956618	-1.94076	0.0123869
